# Supplementary material for: Neurofilament light chain may serve as a cross-species blood biomarker to assess aging and predict mortality
Source: PLoS Biol. 2026 Feb 19;24(2):e3003606. doi: 10.1371/journal.pbio.3003606 (PMC12919815; doi:10.1371/journal.pbio.3003606)
Supplement: S1 Data — (XLSX) [file pbio.3003606.s003.xlsx]

## Sheet: Fig1
Number	Species	Gender	Info	Age_years	NfL	NfL_log	Conc_CV	Average body weight	Maximum Age	Mean life expectancy	Gender_code	Original NfL	matrix	Kit_v	Figure
1	Mouse	m		0.125	63.9101	1.80557	0.672137	20.5	4	2	1	63.9101	plasma	1	1
2	Mouse	m		0.125	43.5265	1.63875		20.5	4	2	1	43.5265	plasma	1	1
3	Mouse	m		0.125	20.8472	1.31905	4.11245	20.5	4	2	1	20.8472	plasma	1	1
4	Mouse	m		0.125	73.3903	1.86564		20.5	4	2	1	73.3903	plasma	1	1
5	Mouse	m		0.125	112.802	2.05232	5.33267	20.5	4	2	1	112.802	plasma	1	1
6	Mouse	m		0.125	37.804	1.57754	8.17826	20.5	4	2	1	37.804	plasma	1	1
7	Mouse	f		0.125	16.7685	1.2245	5.39835	20.5	4	2	2	16.7685	plasma	1	1
8	Mouse	f		0.125	20.1401	1.30406	10.4033	20.5	4	2	2	20.1401	plasma	1	1
9	Mouse	m		0.133333	54.9911	1.74029	4.14645	20.5	4	2	1	54.9911	plasma	1	1
10	Mouse	m		0.133333	39.5487	1.59713	2.7848	20.5	4	2	1	39.5487	plasma	1	1
11	Mouse	m		0.216667	97.5117	1.98906	4.09877	20.5	4	2	1	97.5117	plasma	1	1
12	Mouse	m		0.216667	88.1202	1.94508	3.9524	20.5	4	2	1	88.1202	plasma	1	1
13	Mouse	f		0.225	21.9905	1.34224	2.1414	20.5	4	2	2	21.9905	plasma	1	1
14	Mouse	f		0.225	48.9742	1.68997	0.508057	20.5	4	2	2	48.9742	plasma	1	1
15	Mouse	f		0.225	48.3679	1.68456	3.03283	20.5	4	2	2	48.3679	plasma	1	1
16	Mouse	m		0.25	110.095	2.04177	2.74671	20.5	4	2	1	110.095	plasma	1	1
17	Mouse	m		0.25	89.8764	1.95365	1.21112	20.5	4	2	1	89.8764	plasma	1	1
18	Mouse	f		0.25	52.9127	1.72356	4.3155	20.5	4	2	2	52.9127	plasma	1	1
19	Mouse	f		0.25	20.9471	1.32112	0.494712	20.5	4	2	2	20.9471	plasma	1	1
20	Mouse	m		0.266667	210.614	2.32349	20.01	20.5	4	2	1	210.614	plasma	1	1
21	Mouse	m		0.266667	54.1623	1.7337	11.795	20.5	4	2	1	54.1623	plasma	1	1
22	Mouse	m		0.266667	35.5826	1.55124	1.72981	20.5	4	2	1	35.5826	plasma	1	1
23	Mouse	f		0.266667	30.5877	1.48555	7.98961	20.5	4	2	2	30.5877	plasma	1	1
24	Mouse	m		0.283333	173.63	2.23963	0.0084674	20.5	4	2	1	173.63	plasma	1	1
25	Mouse	m		0.291667	67.3243	1.82817	5.05211	20.5	4	2	1	67.3243	plasma	1	1
26	Mouse	m		0.291667	24.2474	1.38467	7.7017	20.5	4	2	1	24.2474	plasma	1	1
27	Mouse	f		0.383333	33.1574	1.52058	4.36162	20.5	4	2	2	33.1574	plasma	1	1
28	Mouse	f		0.383333	35.137	1.54577	1.90263	20.5	4	2	2	35.137	plasma	1	1
29	Mouse	f		0.425	34.5193	1.53806	1.83283	20.5	4	2	2	34.5193	plasma	1	1
30	Mouse	m		0.458333	40.0774	1.6029	1.45378	20.5	4	2	1	40.0774	plasma	1	1
31	Mouse	m		0.458333	44.3587	1.64698	2.61949	20.5	4	2	1	44.3587	plasma	1	1
32	Mouse	f		0.516667	43.3973	1.63746	8.53133	20.5	4	2	2	43.3973	plasma	1	1
33	Mouse	f		0.525	33.5432	1.5256	4.66388	20.5	4	2	2	33.5432	plasma	1	1
34	Mouse	f		0.525	16.7173	1.22317	0.375616	20.5	4	2	2	16.7173	plasma	1	1
35	Mouse	f		0.525	44.9425	1.65266	1.47411	20.5	4	2	2	44.9425	plasma	1	1
36	Mouse	f		0.541667	30.4768	1.48397	6.65427	20.5	4	2	2	30.4768	plasma	1	1
37	Mouse	m		0.55	134	2.1271	2.7341	20.5	4	2	1	134	plasma	1	1
38	Mouse	m		0.55	45.9472	1.66226	7.79565	20.5	4	2	1	45.9472	plasma	1	1
39	Mouse	m		0.55	24.582	1.39062	1.17851	20.5	4	2	1	24.582	plasma	1	1
40	Mouse	m		0.558333	118.241	2.07277	5.69937	20.5	4	2	1	118.241	plasma	1	1
41	Mouse	m		0.558333	24.4615	1.38848		20.5	4	2	1	24.4615	plasma	1	1
42	Mouse	m		0.558333	42.9019	1.63248	0.320228	20.5	4	2	1	42.9019	plasma	1	1
43	Mouse	m		0.566667	79.7623	1.9018	0.24378	20.5	4	2	1	79.7623	plasma	1	1
44	Mouse	m		0.591667	75.3602	1.87714	2.09463	20.5	4	2	1	75.3602	plasma	1	1
45	Mouse	m		0.616667	37.1071	1.56946	3.65053	20.5	4	2	1	37.1071	plasma	1	1
46	Mouse	m		0.625	73.2068	1.86455		20.5	4	2	1	73.2068	plasma	1	1
47	Mouse	m		0.625	34.9399	1.54332	3.56053	20.5	4	2	1	34.9399	plasma	1	1
48	Mouse	m		0.625	33.9766	1.53118	3.77946	20.5	4	2	1	33.9766	plasma	1	1
49	Mouse	m		0.633333	92.402	1.96568	3.26376	20.5	4	2	1	92.402	plasma	1	1
50	Mouse	m		0.633333	79.8743	1.90241		20.5	4	2	1	79.8743	plasma	1	1
51	Mouse	m		0.633333	37.6558	1.57583	12.6209	20.5	4	2	1	37.6558	plasma	1	1
52	Mouse	m		0.633333	24.4615	1.38848		20.5	4	2	1	24.4615	plasma	1	1
53	Mouse	f		0.641667	40.2316	1.60457	8.50261	20.5	4	2	2	40.2316	plasma	1	1
54	Mouse	f		0.641667	26.0728	1.41619	5.0167	20.5	4	2	2	26.0728	plasma	1	1
55	Mouse	f		0.641667	28.832	1.45988	6.39572	20.5	4	2	2	28.832	plasma	1	1
56	Mouse	f		0.675	64.446	1.8092	3.87664	20.5	4	2	2	64.446	plasma	1	1
57	Mouse	f		0.675	83.053	1.91936	0.841354	20.5	4	2	2	83.053	plasma	1	1
58	Mouse	f		0.708333	19.3154	1.2859	10.2336	20.5	4	2	2	19.3154	plasma	1	1
59	Mouse	f		0.766667	56.3722	1.75107	11.1333	20.5	4	2	2	56.3722	plasma	1	1
60	Mouse	m		0.783333	59.0943	1.77155	1.86476	20.5	4	2	1	59.0943	plasma	1	1
61	Mouse	m		0.783333	25.2715	1.40263	4.92496	20.5	4	2	1	25.2715	plasma	1	1
62	Mouse	m		0.833333	29.8486	1.47492	1.10426	20.5	4	2	1	29.8486	plasma	1	1
63	Mouse	m		0.841667	79.7861	1.90193	1.56499	20.5	4	2	1	79.7861	plasma	1	1
64	Mouse	f		0.866667	45.4701	1.65773	1.08261	20.5	4	2	2	45.4701	plasma	1	1
65	Mouse	f		0.9	318.819	2.50354	0.33593	20.5	4	2	2	318.819	plasma	1	1
66	Mouse	m		0.916667	45.3512	1.65659	13.4098	20.5	4	2	1	45.3512	plasma	1	1
67	Mouse	m		1.01667	54.001	1.7324	1.04994	20.5	4	2	1	54.001	plasma	1	1
68	Mouse	f		1.04167	77.3712	1.88858	3.72166	20.5	4	2	2	77.3712	plasma	1	1
69	Mouse	f		1.04167	63.6683	1.80392	4.72791	20.5	4	2	2	63.6683	plasma	1	1
70	Mouse	m		1.05	52.6565	1.72145	5.40293	20.5	4	2	1	52.6565	plasma	1	1
71	Mouse	m		1.05	50.1518	1.70029	1.1841	20.5	4	2	1	50.1518	plasma	1	1
72	Mouse	m		1.05	58.6859	1.76853	0.897842	20.5	4	2	1	58.6859	plasma	1	1
73	Mouse	m		1.05	64.4885	1.80948	0.723308	20.5	4	2	1	64.4885	plasma	1	1
74	Mouse	m		1.075	44.0307	1.64376	5.00181	20.5	4	2	1	44.0307	plasma	1	1
75	Mouse	m		1.075	60.9136	1.78471	2.93111	20.5	4	2	1	60.9136	plasma	1	1
76	Mouse	m		1.075	72.4103	1.8598	11.5619	20.5	4	2	1	72.4103	plasma	1	1
77	Mouse	m		1.075	101.732	2.00746	1.73178	20.5	4	2	1	101.732	plasma	1	1
78	Mouse	f		1.075	188.815	2.27604	2.63864	20.5	4	2	2	188.815	plasma	1	1
79	Mouse	m		1.1	28.8263	1.45979	0.595532	20.5	4	2	1	28.8263	plasma	1	1
80	Mouse	m		1.11667	50.4088	1.70251	7.91146	20.5	4	2	1	50.4088	plasma	1	1
81	Mouse	m		1.14167	30.6124	1.4859	5.62818	20.5	4	2	1	30.6124	plasma	1	1
82	Mouse	f		1.175	92.6956	1.96706	6.47234	20.5	4	2	2	92.6956	plasma	1	1
83	Mouse	f		1.20833	92.5265	1.96627	2.315	20.5	4	2	2	92.5265	plasma	1	1
84	Mouse	m		1.20833	97.8955	1.99076	0.930396	20.5	4	2	1	97.8955	plasma	1	1
85	Mouse	f		1.21667	207.292	2.31658	2.85106	20.5	4	2	2	207.292	plasma	1	1
86	Mouse	m		1.25	71.434	1.85391	9.07406	20.5	4	2	1	71.434	plasma	1	1
87	Mouse	m		1.25	99.3897	1.99734	6.03411	20.5	4	2	1	99.3897	plasma	1	1
88	Mouse	m		1.25	30.2286	1.48042	8.41472	20.5	4	2	1	30.2286	plasma	1	1
89	Mouse	f		1.25	106.643	2.02793	4.28029	20.5	4	2	2	106.643	plasma	1	1
90	Mouse	f		1.25	72.9383	1.86296	13.4532	20.5	4	2	2	72.9383	plasma	1	1
91	Mouse	f		1.25	133.166	2.12439	1.88003	20.5	4	2	2	133.166	plasma	1	1
92	Mouse	m		1.25	91.361	1.96076	11.8698	20.5	4	2	1	91.361	plasma	1	1
93	Mouse	m		1.25	100.303	2.00131	2.84214	20.5	4	2	1	100.303	plasma	1	1
94	Mouse	f		1.29167	88.8288	1.94855	0.999247	20.5	4	2	2	88.8288	plasma	1	1
95	Mouse	m		1.325	267.196	2.42683	5.30285	20.5	4	2	1	267.196	plasma	1	1
96	Mouse	m		1.4	545.12	2.73649	2.97933	20.5	4	2	1	545.12	plasma	1	1
97	Mouse	m		1.4	191.943	2.28317	0.668381	20.5	4	2	1	191.943	plasma	1	1
98	Mouse	f		1.45	163.937	2.21468	1.88913	20.5	4	2	2	163.937	plasma	1	1
99	Mouse	m		1.45	93.8924	1.97263	5.96177	20.5	4	2	1	93.8924	plasma	1	1
100	Mouse	m		1.45	149.856	2.17568	0.220208	20.5	4	2	1	149.856	plasma	1	1
101	Mouse	f		1.45833	145.642	2.16329	3.33325	20.5	4	2	2	145.642	plasma	1	1
102	Mouse	f		1.45833	197.699	2.296	0.713167	20.5	4	2	2	197.699	plasma	1	1
103	Mouse	f		1.45833	189.412	2.27741	4.06314	20.5	4	2	2	189.412	plasma	1	1
104	Mouse	m		1.5	139.91	2.14585	10.4097	20.5	4	2	1	139.91	plasma	1	1
105	Mouse	f		1.51667	540.248	2.73259	0.812969	20.5	4	2	2	540.248	plasma	1	1
106	Mouse	f		1.51667	720.842	2.85784	1.60509	20.5	4	2	2	720.842	plasma	1	1
107	Mouse	f		1.51667	124.705	2.09588	1.34052	20.5	4	2	2	124.705	plasma	1	1
108	Mouse	f		1.525	253.911	2.40468	5.14083	20.5	4	2	2	253.911	plasma	1	1
109	Mouse	f		1.53333	276.775	2.44213	3.8958	20.5	4	2	2	276.775	plasma	1	1
110	Mouse	f		1.53333	176.193	2.24599	0.265084	20.5	4	2	2	176.193	plasma	1	1
111	Mouse	f		1.55	76.3415	1.88276	3.79254	20.5	4	2	2	76.3415	plasma	1	1
112	Mouse	f		1.55	314.321	2.49737	2.19299	20.5	4	2	2	314.321	plasma	1	1
113	Mouse	m		1.55833	76.4091	1.88315	7.19467	20.5	4	2	1	76.4091	plasma	1	1
114	Mouse	f		1.55833	131.85	2.12008	3.51656	20.5	4	2	2	131.85	plasma	1	1
115	Mouse	f		1.55833	127.363	2.10504	1.0938	20.5	4	2	2	127.363	plasma	1	1
116	Mouse	f		1.55833	252.205	2.40175	0.470146	20.5	4	2	2	252.205	plasma	1	1
117	Mouse	f		1.55833	255.811	2.40792	2.82695	20.5	4	2	2	255.811	plasma	1	1
118	Mouse	m		1.58333	264.351	2.42218	2.81732	20.5	4	2	1	264.351	plasma	1	1
119	Mouse	m		1.58333	145.305	2.16228	3.29636	20.5	4	2	1	145.305	plasma	1	1
120	Mouse	m		1.6	80.6118	1.9064	11.0343	20.5	4	2	1	80.6118	plasma	1	1
121	Mouse	f		1.6	225.636	2.35341	2.66919	20.5	4	2	2	225.636	plasma	1	1
122	Mouse	m		1.61667	60.4265	1.78123	1.22571	20.5	4	2	1	60.4265	plasma	1	1
123	Mouse	m		1.61667	68.3084	1.83447	5.65385	20.5	4	2	1	68.3084	plasma	1	1
124	Mouse	m		1.61667	105.801	2.02449	3.50871	20.5	4	2	1	105.801	plasma	1	1
125	Mouse	f		1.61667	243.569	2.38662	1.351	20.5	4	2	2	243.569	plasma	1	1
126	Mouse	f		1.61667	278.791	2.44528	0.414332	20.5	4	2	2	278.791	plasma	1	1
127	Mouse	m		1.625	176.622	2.24704	4.65003	20.5	4	2	1	176.622	plasma	1	1
128	Mouse	m		1.625	113.332	2.05435	0.764803	20.5	4	2	1	113.332	plasma	1	1
129	Mouse	f		1.63333	177.034	2.24806	2.34271	20.5	4	2	2	177.034	plasma	1	1
130	Mouse	f		1.65	137.125	2.13712	32.8072	20.5	4	2	2	137.125	plasma	1	1
131	Mouse	f		1.65	231.494	2.36454	1.19513	20.5	4	2	2	231.494	plasma	1	1
132	Mouse	f		1.65	128.124	2.10763	0.302816	20.5	4	2	2	128.124	plasma	1	1
133	Mouse	f		1.65	170.56	2.23188	2.02828	20.5	4	2	2	170.56	plasma	1	1
134	Mouse	f		1.65833	586.61	2.76835	5.79677	20.5	4	2	2	586.61	plasma	1	1
135	Mouse	f		1.68333	168.336	2.22618	1.76149	20.5	4	2	2	168.336	plasma	1	1
136	Mouse	f		1.68333	292.082	2.46551	0.35774	20.5	4	2	2	292.082	plasma	1	1
137	Mouse	f		1.69167	292.321	2.46586	0.123463	20.5	4	2	2	292.321	plasma	1	1
138	Mouse	m		1.73333	173.22	2.2386	15.0239	20.5	4	2	1	173.22	plasma	1	1
139	Mouse	m		1.78333	132.815	2.12325	3.76297	20.5	4	2	1	132.815	plasma	1	1
140	Mouse	f		1.8	228.784	2.35943	0.404037	20.5	4	2	2	228.784	plasma	1	1
141	Mouse	m		1.83333	243.449	2.38641	6.67545	20.5	4	2	1	243.449	plasma	1	1
142	Mouse	m		1.83333	626.008	2.79658	1.56764	20.5	4	2	1	626.008	plasma	1	1
143	Mouse	f		1.85833	778.019	2.89099	0.917905	20.5	4	2	2	778.019	plasma	1	1
144	Mouse	f		1.96667	363.956	2.56105	2.20983	20.5	4	2	2	363.956	plasma	1	1
145	Mouse	f		1.96667	322.508	2.50854	4.91136	20.5	4	2	2	322.508	plasma	1	1
146	Mouse	f		1.96667	893.385	2.95104	10.5723	20.5	4	2	2	893.385	plasma	1	1
147	Mouse	m		1.975	600.676	2.77864	9.43924	20.5	4	2	1	600.676	plasma	1	1
148	Mouse	m		1.98333	253.05	2.40321	5.04575	20.5	4	2	1	253.05	plasma	1	1
149	Mouse	m		1.98333	497.547	2.69683	1.44985	20.5	4	2	1	497.547	plasma	1	1
150	Mouse	m		1.98333	154.873	2.18998	7.39948	20.5	4	2	1	154.873	plasma	1	1
151	Mouse	f		1.98333	1736.48	3.23967	8.24898	20.5	4	2	2	1736.48	plasma	1	1
152	Mouse	f		1.98333	786.063	2.89546	5.66937	20.5	4	2	2	786.063	plasma	1	1
153	Mouse	m		1.98333	226.52	2.35511	3.17178	20.5	4	2	1	226.52	plasma	1	1
154	Mouse	f		2	605.135	2.78185	2.04849	20.5	4	2	2	605.135	plasma	1	1
155	Mouse	f		2	631.987	2.80071	2.91128	20.5	4	2	2	631.987	plasma	1	1
156	Mouse	f		2	606.159	2.78259	2.72069	20.5	4	2	2	606.159	plasma	1	1
157	Mouse	m		2.025	328.881	2.51704	2.35805	20.5	4	2	1	328.881	plasma	1	1
158	Mouse	m		2.1	859.37	2.93418	2.49794	20.5	4	2	1	859.37	plasma	1	1
159	Mouse	f		2.1	1113.63	3.04674	8.8275	20.5	4	2	2	1113.63	plasma	1	1
160	Mouse	f		2.1	560.963	2.74893	1.0036	20.5	4	2	2	560.963	plasma	1	1
161	Mouse	f		2.1	670.998	2.82672	7.75777	20.5	4	2	2	670.998	plasma	1	1
162	Mouse	f		2.10833	1321.53	3.12108	1.41144	20.5	4	2	2	1321.53	plasma	1	1
163	Mouse	f		2.10833	678.389	2.83148	8.08419	20.5	4	2	2	678.389	plasma	1	1
164	Mouse	f		2.10833	479.838	2.68109	12.8043	20.5	4	2	2	479.838	plasma	1	1
165	Mouse	f		2.10833	735.42	2.86654	6.20115	20.5	4	2	2	735.42	plasma	1	1
166	Mouse	f		2.11667	615.318	2.7891	7.06789	20.5	4	2	2	615.318	plasma	1	1
167	Mouse	f		2.13333	654.88	2.81616	1.578	20.5	4	2	2	654.88	plasma	1	1
168	Mouse	f		2.13333	522.474	2.71806	1.18835	20.5	4	2	2	522.474	plasma	1	1
169	Mouse	f		2.175	603.839	2.78092	0.678695	20.5	4	2	2	603.839	plasma	1	1
170	Mouse	m		2.21667	1957.39	3.29168	3.0408	20.5	4	2	1	1957.39	plasma	1	1
171	Mouse	f		2.23333	2511.84	3.39999	2.61121	20.5	4	2	2	2511.84	plasma	1	1
172	Mouse	f		2.275	736.366	2.86709	0.704805	20.5	4	2	2	736.366	plasma	1	1
173	Mouse	m		2.29167	571.624	2.75711	12.5994	20.5	4	2	1	571.624	plasma	1	1
174	Mouse	f		2.3	1418.36	3.15179	1.48214	20.5	4	2	2	1418.36	plasma	1	1
175	Mouse	f		2.3	1545.03	3.18894	0.786547	20.5	4	2	2	1545.03	plasma	1	1
176	Mouse	f		2.3	997.038	2.99871	5.39597	20.5	4	2	2	997.038	plasma	1	1
177	Mouse	f		2.3	793.546	2.89957	1.17826	20.5	4	2	2	793.546	plasma	1	1
178	Mouse	m		2.3	379.356	2.57905	3.14143	20.5	4	2	1	379.356	plasma	1	1
179	Mouse	m		2.31667	1059.37	3.02505	4.841	20.5	4	2	1	1059.37	plasma	1	1
180	Mouse	m		2.325	758.24	2.87981	2.76494	20.5	4	2	1	758.24	plasma	1	1
181	Mouse	m		2.34167	1257.46	3.09949	13.012	20.5	4	2	1	1257.46	plasma	1	1
182	Mouse	m		2.34167	600.33	2.77839	1.30016	20.5	4	2	1	600.33	plasma	1	1
183	Mouse	m		2.34167	522.41	2.71801	7.37012	20.5	4	2	1	522.41	plasma	1	1
184	Mouse	f		2.35	1040.01	3.01704	3.85725	20.5	4	2	2	1040.01	plasma	1	1
185	Mouse	m		2.375	548.245	2.73897	0.632187	20.5	4	2	1	548.245	plasma	1	1
186	Mouse	m		2.375	604.162	2.78115	8.54169	20.5	4	2	1	604.162	plasma	1	1
187	Mouse	m		2.38333	1280.7	3.10745	1.28904	20.5	4	2	1	1280.7	plasma	1	1
188	Mouse	m		2.38333	1016.81	3.00724	5.0563	20.5	4	2	1	1016.81	plasma	1	1
189	Mouse	m		2.39167	1199.69	3.07907		20.5	4	2	1	1199.69	plasma	1	1
190	Mouse	f		2.40833	201.304	2.30385	3.62285	20.5	4	2	2	201.304	plasma	1	1
191	Mouse	f		2.41667	1131.82	3.05378	2.2671	20.5	4	2	2	1131.82	plasma	1	1
192	Mouse	m		2.44167	615.981	2.78957	2.31086	20.5	4	2	1	615.981	plasma	1	1
193	Mouse	m		2.44167	506.238	2.70435	4.24134	20.5	4	2	1	506.238	plasma	1	1
194	Mouse	m		2.44167	368.261	2.56616	2.57893	20.5	4	2	1	368.261	plasma	1	1
195	Mouse	f		2.5	925.191	2.96623		20.5	4	2	2	925.191	plasma	1	1
196	Mouse	m		2.5	346.434	2.53962		20.5	4	2	1	346.434	plasma	1	1
197	Mouse	m		2.5	802.135	2.90425		20.5	4	2	1	802.135	plasma	1	1
198	Mouse	m		2.50833	942.436	2.97425		20.5	4	2	1	942.436	plasma	1	1
199	Mouse	f		2.525	701.458	2.846	3.77837	20.5	4	2	2	701.458	plasma	1	1
200	Mouse	f		2.55833	925.278	2.96627	3.15129	20.5	4	2	2	925.278	plasma	1	1
201	Mouse	f		2.675	680.74	2.83298		20.5	4	2	2	680.74	plasma	1	1
202	Mouse	f		2.7	1467.39	3.16655	2.74062	20.5	4	2	2	1467.39	plasma	1	1
220	Cat	f	castration	10	35.8308	1.55426	2.33372	3900	30	14	2	35.8308		1	1
221	Cat	f		10	32.8499	1.51653	3.87272	3900	30	14	2	32.8499		1	1
222	Cat	f	castration	10	91.5204	1.96152	1.35982	3900	30	14	2	91.5204		1	1
223	Cat	f	castration	10	11.7652	1.0706	1.29298	3900	30	14	2	11.7652		1	1
224	Cat	f	castration	10	65.7352	1.8178	1.19111	3900	30	14	2	65.7352		1	1
225	Cat	f		10	52.9479	1.72385	0.535722	3900	30	14	2	52.9479		1	1
226	Cat	m	castration	10	76.0857	1.8813	3.98542	3900	30	14	1	76.0857		1	1
227	Cat	f	castration	10	77.2951	1.88815	0.494166	3900	30	14	2	77.2951		1	1
228	Cat	f	castration	10	22.5224	1.35261	2.82802	3900	30	14	2	22.5224		1	1
229	Cat	m	castration	10	6.79319	0.832074	5.42365	3900	30	14	1	6.79319		1	1
230	Cat	m	castration	10	12.1487	1.08453	9.58267	3900	30	14	1	12.1487		1	1
231	Cat	m	castration	10	11.1495	1.04725	3.62199	3900	30	14	1	11.1495		1	1
232	Cat	f	castration	10	26.652	1.42573	5.58229	3900	30	14	2	26.652		1	1
233	Cat	m	castration	10	70.3774	1.84743	0.570328	3900	30	14	1	70.3774		1	1
234	Cat	m	castration	10	14.3824	1.15783	6.84325	3900	30	14	1	14.3824		1	1
235	Cat	f	castration	10	40.4541	1.60696	1.16641	3900	30	14	2	40.4541		1	1
236	Cat	m	castration	10	28.6118	1.45655	6.58092	3900	30	14	1	28.6118		1	1
237	Cat	f	castration	10	76.7255	1.88494	1.26366	3900	30	14	2	76.7255		1	1
238	Cat	m	castration	15	108.85	2.03683	9.84972	3900	30	14	1	108.85		1	1
239	Cat	m	castration	15	140.904	2.14892	4.26901	3900	30	14	1	140.904		1	1
240	Cat	m	castration	15	244.242	2.38782	1.97847	3900	30	14	1	244.242		1	1
241	Cat	m	castration	20	48.4187	1.68501	2.85274	3900	30	14	1	48.4187		1	1
242	Cat	f	castration	20	736.608	2.86724	1.38077	3900	30	14	2	736.608		1	1
243	Cat	f	castration	20	47.3838	1.67563	5.29604	3900	30	14	2	47.3838		1	1
244	Cat	f	castration	20	92.2008	1.96473	1.59696	3900	30	14	2	92.2008		1	1
245	Cat	u		20	100.124	2.00054	0.446777	3900	30	14	0	100.124		1	1
246	Cat	m	castration	21	91.6852	1.9623	0.669637	3900	30	14	1	91.6852		1	1
247	Cat	m	castration	21	919.739	2.96366	1.64311	3900	30	14	1	919.739		1	1
248	Cat	f	castration	21	92.8207	1.96764	3.26694	3900	30	14	2	92.8207		1	1
249	Cat	m	castration	21	22.8586	1.35905	2.6164	3900	30	14	1	22.8586		1	1
250	Cat	f	castration	22	202.234	2.30585	1.01282	3900	30	14	2	202.234		1	1
251	Cat	m	castration	25	176.647	2.24711		3900	30	14	1	176.647		1	1
268	Dog	m	castration	10	37.6506	1.57577	0.95404	26625	24	12.69	1	37.6506		1	1
269	Dog	m	castration	10	68.1843	1.83368	5.45742	26625	24	12.69	1	68.1843		1	1
270	Dog	m		10	60.8508	1.78427	4.28296	26625	24	12.69	1	60.8508		1	1
271	Dog	m	castration	10	9.26756	0.966965	1.95407	26625	24	12.69	1	9.26756		1	1
272	Dog	f	castration	10	58.8209	1.76953	0.866772	26625	24	12.69	2	58.8209		1	1
273	Dog	m		10	29.6637	1.47222	0.0444557	26625	24	12.69	1	29.6637		1	1
274	Dog	m		10	67.3398	1.82827	6.54229	26625	24	12.69	1	67.3398		1	1
275	Dog	f		10	41.6616	1.61974	1.03213	26625	24	12.69	2	41.6616		1	1
276	Dog	f		15	984.528	2.99323	1.6224	26625	24	12.69	2	984.528		1	1
277	Dog	m	castration	15	64.5524	1.80991	4.91821	26625	24	12.69	1	64.5524	plasma	1	1
278	Dog	f	castration	15	79.0684	1.898	9.96831	26625	24	12.69	2	79.0684		1	1
279	Dog	u		16	224.961	2.35211	2.19971	26625	24	12.69	0	224.961		1	1
280	Dog	m	castration	16	37.8282	1.57782	7.65629	26625	24	12.69	1	37.8282		1	1
281	Dog	m	castration	16	57.4435	1.75924	5.55864	26625	24	12.69	1	57.4435		1	1
282	Dog	f	castration	16	114.016	2.05697	4.34958	26625	24	12.69	2	114.016		1	1
283	Dog	m		16	219.441	2.34132	2.76694	26625	24	12.69	1	219.441		1	1
284	Dog	f	castration	16	166.743	2.22205	4.22138	26625	24	12.69	2	166.743		1	1
285	Dog	f	castration	16	159.724	2.20337	4.02213	26625	24	12.69	2	159.724		1	1
286	Dog	f	castration	16	104.898	2.02077	2.10737	26625	24	12.69	2	104.898		1	1
287	Dog	u		17	1308.06	3.11663	6.71017	26625	24	12.69	0	1308.06		1	1
288	Dog	m	castration	17	47.601	1.67762	0.359263	26625	24	12.69	1	47.601		1	1
289	Dog	f		17	287.255	2.45827	1.34145	26625	24	12.69	2	287.255		1	1
290	Dog	f	castration	18	79.0109	1.89769	1.18244	26625	24	12.69	2	79.0109		1	1
291	Dog	m	castration	18	33.1046	1.51989	2.46216	26625	24	12.69	1	33.1046		1	1
292	Human								122	80			plasma	1	1
293	Human								122	80			plasma	1	1
294	Human								122	80			plasma	1	1
295	Human								122	80			plasma	1	1
296	Human								122	80			plasma	1	1
297	Human								122	80			plasma	1	1
298	Human								122	80			plasma	1	1
299	Human								122	80			plasma	1	1
300	Human								122	80			plasma	1	1
301	Human								122	80			plasma	1	1
302	Human								122	80			plasma	1	1
303	Human								122	80			plasma	1	1
304	Human								122	80			plasma	1	1
305	Human								122	80			plasma	1	1
306	Human								122	80			plasma	1	1
307	Human								122	80			plasma	1	1
308	Human								122	80			plasma	1	1
309	Human								122	80			plasma	1	1
310	Human								122	80			plasma	1	1
311	Human								122	80			plasma	1	1
312	Human								122	80			plasma	1	1
313	Human								122	80			plasma	1	1
314	Human								122	80			plasma	1	1
315	Human								122	80			plasma	1	1
316	Human								122	80			plasma	1	1
317	Human								122	80			plasma	1	1
318	Human								122	80			plasma	1	1
319	Human								122	80			plasma	1	1
320	Human								122	80			plasma	1	1
321	Human								122	80			plasma	1	1
322	Human								122	80			plasma	1	1
323	Human								122	80			plasma	1	1
324	Human								122	80			plasma	1	1
325	Human								122	80			plasma	1	1
326	Human								122	80			plasma	1	1
327	Human								122	80			plasma	1	1
328	Human								122	80			plasma	1	1
329	Human								122	80			plasma	1	1
330	Human								122	80			plasma	1	1
331	Human								122	80			plasma	1	1
332	Human								122	80			plasma	1	1
333	Human								122	80			plasma	1	1
334	Human								122	80			plasma	1	1
335	Human								122	80			plasma	1	1
336	Human								122	80			plasma	1	1
337	Human								122	80			plasma	1	1
338	Human								122	80			plasma	1	1
339	Human								122	80			plasma	1	1
340	Human								122	80			plasma	1	1
341	Human								122	80			plasma	1	1
342	Human								122	80			plasma	1	1
343	Human								122	80			plasma	1	1
344	Human								122	80			plasma	1	1
345	Human								122	80			plasma	1	1
346	Human								122	80			plasma	1	1
347	Human								122	80			plasma	1	1
348	Human								122	80			plasma	1	1
349	Human								122	80			plasma	1	1
350	Human								122	80			plasma	1	1
351	Human								122	80			plasma	1	1
352	Human								122	80			plasma	1	1
353	Human								122	80			plasma	1	1
354	Human								122	80			plasma	1	1
355	Human								122	80			plasma	1	1
356	Human								122	80			plasma	1	1
357	Human								122	80			plasma	1	1
358	Human								122	80			plasma	1	1
359	Human								122	80			plasma	1	1
360	Human								122	80			plasma	1	1
361	Human								122	80			plasma	1	1
362	Human								122	80			plasma	1	1
363	Human								122	80			plasma	1	1
364	Human								122	80			plasma	1	1
365	Human								122	80			plasma	1	1
366	Human								122	80			plasma	1	1
367	Human								122	80			plasma	1	1
368	Human								122	80			plasma	1	1
369	Human								122	80			plasma	1	1
370	Human								122	80			plasma	1	1
371	Human								122	80			plasma	1	1
372	Human								122	80			plasma	1	1
373	Human								122	80			plasma	1	1
374	Human								122	80			plasma	1	1
375	Human								122	80			plasma	1	1
376	Human								122	80			plasma	1	1
377	Human								122	80			plasma	1	1
378	Human								122	80			plasma	1	1
379	Human								122	80			plasma	1	1
380	Human								122	80			plasma	1	1
381	Human								122	80			plasma	1	1
382	Human								122	80			plasma	1	1
383	Human								122	80			plasma	1	1
384	Human								122	80			plasma	1	1
385	Human								122	80			plasma	1	1
386	Human								122	80			plasma	1	1
387	Human								122	80			plasma	1	1
388	Human								122	80			plasma	1	1
389	Human								122	80			plasma	1	1
390	Human								122	80			plasma	1	1
391	Human								122	80			plasma	1	1
392	Human								122	80			plasma	1	1
393	Human								122	80			plasma	1	1
394	Human								122	80			plasma	1	1
395	Human								122	80			plasma	1	1
396	Human								122	80			plasma	1	1
397	Human								122	80			plasma	1	1
398	Human								122	80			plasma	1	1
399	Human								122	80			plasma	1	1
400	Human								122	80			plasma	1	1
401	Human								122	80			plasma	1	1
402	Human								122	80			plasma	1	1
403	Human								122	80			plasma	1	1
404	Human								122	80			plasma	1	1
405	Human								122	80			plasma	1	1
406	Human								122	80			plasma	1	1
407	Human								122	80			plasma	1	1
408	Human								122	80			plasma	1	1
409	Human								122	80			plasma	1	1
410	Human								122	80			plasma	1	1
411	Human								122	80			plasma	1	1
412	Human								122	80			plasma	1	1
413	Human								122	80			plasma	1	1
414	Human								122	80			plasma	1	1
415	Human								122	80			plasma	1	1
416	Human								122	80			plasma	1	1
417	Human								122	80			plasma	1	1
418	Human								122	80			plasma	1	1
419	Human								122	80			plasma	1	1
420	Human								122	80			plasma	1	1
421	Human								122	80			plasma	1	1
422	Human								122	80			plasma	1	1
423	Human								122	80			plasma	1	1
424	Human								122	80			plasma	1	1
425	Human								122	80			plasma	1	1
426	Human								122	80			plasma	1	1
427	Human								122	80			plasma	1	1
428	Human								122	80			plasma	1	1
429	Human								122	80			plasma	1	1
430	Human								122	80			plasma	1	1
431	Human								122	80			plasma	1	1
432	Human								122	80			plasma	1	1
433	Human								122	80			plasma	1	1
434	Human								122	80			plasma	1	1
435	Human								122	80			plasma	1	1
436	Human								122	80			plasma	1	1
437	Human								122	80			plasma	1	1
438	Human								122	80			plasma	1	1
439	Human								122	80			plasma	1	1
440	Human								122	80			plasma	1	1
441	Human								122	80			plasma	1	1
442	Human								122	80			plasma	1	1
443	Human								122	80			plasma	1	1
444	Human								122	80			plasma	1	1
445	Human								122	80			plasma	1	1
446	Human								122	80			plasma	1	1
447	Human								122	80			plasma	1	1
448	Human								122	80			plasma	1	1
449	Human								122	80			plasma	1	1
450	Human								122	80			plasma	1	1
451	Human								122	80			plasma	1	1
452	Human								122	80			plasma	1	1
453	Human								122	80			plasma	1	1
454	Human								122	80			plasma	1	1
455	Human								122	80			plasma	1	1
456	Human								122	80			plasma	1	1
457	Human								122	80			plasma	1	1
458	Human								122	80			plasma	1	1
459	Human								122	80			plasma	1	1
460	Human								122	80			plasma	1	1
461	Human								122	80			plasma	1	1
462	Human								122	80			plasma	1	1
463	Human								122	80			plasma	1	1
464	Human								122	80			plasma	1	1
465	Human								122	80			plasma	1	1
466	Human								122	80			plasma	1	1
467	Human								122	80			plasma	1	1
468	Human								122	80			plasma	1	1
469	Human								122	80			plasma	1	1
470	Human								122	80			plasma	1	1
471	Human								122	80			plasma	1	1
472	Human								122	80			plasma	1	1
473	Human								122	80			plasma	1	1
474	Human								122	80			plasma	1	1
475	Human								122	80			plasma	1	1
476	Human								122	80			plasma	1	1
477	Human								122	80			plasma	1	1
478	Human								122	80			plasma	1	1
479	Human								122	80			plasma	1	1
480	Human								122	80			plasma	1	1
481	Human								122	80			plasma	1	1
482	Human								122	80			plasma	1	1
483	Human								122	80			plasma	1	1
484	Human								122	80			plasma	1	1
485	Human								122	80			plasma	1	1
486	Human								122	80			plasma	1	1
487	Human								122	80			plasma	1	1
488	Human								122	80			plasma	1	1
489	Human								122	80			plasma	1	1
490	Human								122	80			plasma	1	1
491	Human								122	80			plasma	1	1
492	Human								122	80			plasma	1	1
493	Human								122	80			plasma	1	1
494	Human								122	80			plasma	1	1
495	Human								122	80			plasma	1	1
496	Human								122	80			plasma	1	1
497	Human								122	80			plasma	1	1
498	Human								122	80			plasma	1	1
499	Human								122	80			plasma	1	1
500	Human								122	80			plasma	1	1
501	Human								122	80			plasma	1	1
502	Human								122	80			plasma	1	1
503	Human								122	80			plasma	1	1
504	Human								122	80			plasma	1	1
505	Human								122	80			plasma	1	1
506	Human								122	80			plasma	1	1
507	Human								122	80			plasma	1	1
508	Human								122	80			plasma	1	1
509	Human								122	80			plasma	1	1
510	Human								122	80			plasma	1	1
511	Human								122	80			plasma	1	1
512	Human								122	80			plasma	1	1
513	Human								122	80			plasma	1	1
514	Human								122	80			plasma	1	1
515	Human								122	80			plasma	1	1
516	Human								122	80			plasma	1	1
517	Human								122	80			plasma	1	1
518	Human								122	80			plasma	1	1
519	Human								122	80			plasma	1	1
520	Human								122	80			plasma	1	1
521	Human								122	80			plasma	1	1
522	Human								122	80			plasma	1	1
523	Human								122	80			plasma	1	1
524	Human								122	80			plasma	1	1
525	Human								122	80			plasma	1	1
526	Human								122	80			plasma	1	1
527	Human								122	80			plasma	1	1
528	Human								122	80			plasma	1	1
529	Human								122	80			plasma	1	1
530	Human								122	80			plasma	1	1
531	Human								122	80			plasma	1	1
532	Human								122	80			plasma	1	1
533	Human								122	80			plasma	1	1
534	Human								122	80			plasma	1	1
535	Human								122	80			plasma	1	1
536	Human								122	80			plasma	1	1
537	Human								122	80			plasma	1	1
538	Human								122	80			plasma	1	1
539	Human								122	80			plasma	1	1
540	Human								122	80			plasma	1	1
541	Human								122	80			plasma	1	1
542	Human								122	80			plasma	1	1
543	Human								122	80			plasma	1	1
544	Human								122	80			plasma	1	1
545	Human								122	80			plasma	1	1
546	Human								122	80			plasma	1	1
547	Human								122	80			plasma	1	1
548	Human								122	80			plasma	1	1
549	Human								122	80			plasma	1	1
550	Human								122	80			plasma	1	1
551	Human								122	80			plasma	1	1
552	Human								122	80			plasma	1	1
553	Human								122	80			plasma	1	1
554	Human								122	80			plasma	1	1
555	Human								122	80			plasma	1	1
556	Human								122	80			plasma	1	1
557	Human								122	80			plasma	1	1
558	Human								122	80			plasma	1	1
559	Human								122	80			plasma	1	1
560	Human								122	80			plasma	1	1
561	Human								122	80			plasma	1	1
562	Human								122	80			plasma	1	1
563	Human								122	80			plasma	1	1
564	Human								122	80			plasma	1	1
565	Human								122	80			plasma	1	1
566	Human								122	80			plasma	1	1
567	Human								122	80			plasma	1	1
568	Human								122	80			plasma	1	1
569	Human								122	80			plasma	1	1
570	Human								122	80			plasma	1	1
571	Human								122	80			plasma	1	1
572	Human								122	80			plasma	1	1
573	Human								122	80			plasma	1	1
574	Human								122	80			plasma	1	1
575	Human								122	80			plasma	1	1
576	Human								122	80			plasma	1	1
577	Human								122	80			plasma	1	1
578	Human								122	80			plasma	1	1
579	Human								122	80			plasma	1	1
580	Human								122	80			plasma	1	1
581	Human								122	80			plasma	1	1
582	Human								122	80			plasma	1	1
583	Human								122	80			plasma	1	1
584	Human								122	80			plasma	1	1
585	Human								122	80			plasma	1	1
586	Human								122	80			plasma	1	1
587	Human								122	80			plasma	1	1
588	Human								122	80			plasma	1	1
589	Human								122	80			plasma	1	1
590	Human								122	80			plasma	1	1
591	Human								122	80			plasma	1	1
592	Human								122	80			plasma	1	1
593	Human								122	80			plasma	1	1
594	Human								122	80			plasma	1	1
595	Human								122	80			plasma	1	1
596	Human								122	80			plasma	1	1
597	Human								122	80			plasma	1	1
598	Human								122	80			plasma	1	1
599	Human								122	80			plasma	1	1
600	Human								122	80			plasma	1	1
601	Human								122	80			plasma	1	1
602	Human								122	80			plasma	1	1
603	Human								122	80			plasma	1	1
604	Human								122	80			plasma	1	1
605	Human								122	80			plasma	1	1
606	Human								122	80			plasma	1	1
607	Human								122	80			plasma	1	1
608	Human								122	80			plasma	1	1
609	Human								122	80			plasma	1	1
610	Human								122	80			plasma	1	1
611	Human								122	80			plasma	1	1
612	Human								122	80			plasma	1	1
613	Human								122	80			plasma	1	1
614	Human								122	80			plasma	1	1
615	Human								122	80			plasma	1	1
616	Human								122	80			plasma	1	1
617	Human								122	80			plasma	1	1
618	Human								122	80			plasma	1	1
619	Human								122	80			plasma	1	1
620	Human								122	80			plasma	1	1
621	Human								122	80			plasma	1	1
622	Human								122	80			plasma	1	1
623	Human								122	80			plasma	1	1
624	Human								122	80			plasma	1	1
625	Human								122	80			plasma	1	1
626	Human								122	80			plasma	1	1
627	Human								122	80			plasma	1	1
628	Human								122	80			plasma	1	1
629	Human								122	80			plasma	1	1
630	Human								122	80			plasma	1	1
631	Human								122	80			plasma	1	1
632	Human								122	80			plasma	1	1
633	Human								122	80			plasma	1	1
634	Human								122	80			plasma	1	1
635	Human								122	80			plasma	1	1
636	Human								122	80			plasma	1	1
637	Human								122	80			plasma	1	1
638	Human								122	80			plasma	1	1
639	Human								122	80			plasma	1	1
640	Human								122	80			plasma	1	1
641	Human								122	80			plasma	1	1
642	Human								122	80			plasma	1	1
643	Human								122	80			plasma	1	1
644	Human								122	80			plasma	1	1
645	Human								122	80			plasma	1	1
646	Human								122	80			plasma	1	1
647	Human								122	80			plasma	1	1
648	Human								122	80			plasma	1	1
649	Human								122	80			plasma	1	1
650	Human								122	80			plasma	1	1
651	Human								122	80			plasma	1	1
652	Human								122	80			plasma	1	1
653	Human								122	80			plasma	1	1
654	Human								122	80			plasma	1	1
655	Human								122	80			plasma	1	1
656	Human								122	80			plasma	1	1
657	Human								122	80			plasma	1	1
658	Human								122	80			plasma	1	1
659	Human								122	80			plasma	1	1
660	Human								122	80			plasma	1	1
661	Human								122	80			plasma	1	1
662	Human								122	80			plasma	1	1
663	Human								122	80			plasma	1	1
664	Human								122	80			plasma	1	1
665	Human								122	80			plasma	1	1
666	Human								122	80			plasma	1	1
667	Human								122	80			plasma	1	1
668	Human								122	80			plasma	1	1
669	Human								122	80			plasma	1	1
670	Human								122	80			plasma	1	1
671	Human								122	80			plasma	1	1
672	Human								122	80			plasma	1	1
673	Human								122	80			plasma	1	1
674	Human								122	80			plasma	1	1
675	Human								122	80			plasma	1	1
676	Human								122	80			plasma	1	1
677	Human								122	80			plasma	1	1
678	Human								122	80			plasma	1	1
679	Human								122	80			plasma	1	1
680	Human								122	80			plasma	1	1
681	Human								122	80			plasma	1	1
682	Human								122	80			plasma	1	1
683	Human								122	80			plasma	1	1
684	Human								122	80			plasma	1	1
685	Human								122	80			plasma	1	1
686	Human								122	80			plasma	1	1
687	Human								122	80			plasma	1	1
688	Human								122	80			plasma	1	1
689	Human								122	80			plasma	1	1
690	Human								122	80			plasma	1	1
691	Human								122	80			plasma	1	1
692	Human								122	80			plasma	1	1
693	Human								122	80			plasma	1	1
694	Human								122	80			plasma	1	1
695	Human								122	80			plasma	1	1
696	Human								122	80			plasma	1	1
697	Human								122	80			plasma	1	1
698	Human								122	80			plasma	1	1
699	Human								122	80			plasma	1	1
700	Human								122	80			plasma	1	1
701	Human								122	80			plasma	1	1
702	Human								122	80			plasma	1	1
703	Human								122	80			plasma	1	1
704	Human								122	80			plasma	1	1
705	Human								122	80			plasma	1	1
706	Human								122	80			plasma	1	1
707	Human								122	80			plasma	1	1
708	Human								122	80			plasma	1	1
709	Human								122	80			plasma	1	1
710	Human								122	80			plasma	1	1
711	Human								122	80			plasma	1	1
712	Human								122	80			plasma	1	1
713	Human								122	80			plasma	1	1
714	Human								122	80			plasma	1	1
715	Human								122	80			plasma	1	1
716	Human								122	80			plasma	1	1
717	Human								122	80			plasma	1	1
718	Human								122	80			plasma	1	1
719	Human								122	80			plasma	1	1
720	Human								122	80			plasma	1	1
721	Human								122	80			plasma	1	1
722	Human								122	80			plasma	1	1
723	Human								122	80			plasma	1	1
724	Human								122	80			plasma	1	1
725	Human								122	80			plasma	1	1
726	Human								122	80			plasma	1	1
727	Human								122	80			plasma	1	1
728	Human								122	80			plasma	1	1
729	Human								122	80			plasma	1	1
733	Horse	f		2	2.0773	0.3175	14.1317	300000	57	25	2	2.0773		1	1
734	Horse	f		2	4.24705	0.628087	4.11894	300000	57	25	2	4.24705		1	1
735	Horse	f		10	4.05212	0.607682	6.47947	300000	57	25	2	4.05212		1	1
736	Horse	f		10	5.53376	0.74302	8.19149	300000	57	25	2	5.53376		1	1
737	Horse	f		10	7.32594	0.864863	6.6252	300000	57	25	2	7.32594		1	1
738	Horse	f		10	8.61186	0.935097	8.74626	300000	57	25	2	8.61186		1	1
739	Horse	f		10	5.42743	0.734594	2.75724	300000	57	25	2	5.42743		1	1
740	Horse	f		10	4.34027	0.637517	5.94974	300000	57	25	2	4.34027		1	1
746	Horse	m	castration	2	9.19968	0.963773	17.7926	300000	57	25	1	9.19968		1	1
747	Horse	m	castration	2	4.16702	0.619825	10.0049	300000	57	25	1	4.16702		1	1
748	Horse	m	castration	2	4.13461	0.616435	5.25527	300000	57	25	1	4.13461		1	1
749	Horse	m	castration	2	4.5756	0.660448	13.9228	300000	57	25	1	4.5756		1	1
750	Horse	m	castration	10	5.7803	0.76195	1.84845	300000	57	25	1	5.7803		1	1
751	Horse	m	castration	10	1.92448	0.284312	1.13119	300000	57	25	1	1.92448		1	1
752	Horse	m	castration	10	6.61815	0.820737	6.36689	300000	57	25	1	6.61815		1	1
753	Horse	m	castration	10	5.17424	0.713847	5.30781	300000	57	25	1	5.17424		1	1
754	Horse	m	castration	10	4.71095	0.673109	2.34338	300000	57	25	1	4.71095		1	1
755	Horse	m	castration	10	5.59568	0.747853	0.534555	300000	57	25	1	5.59568		1	1
756	Horse	m	castration	10	2.58478	0.412423	15.4188	300000	57	25	1	2.58478		1	1
757	Horse	u		2	6.75847	0.829849	1.41415	300000	57	25	0	6.75847		1	1
758	Horse	u		2	3.98259	0.600165	3.85546	300000	57	25	0	3.98259		1	1
759	Horse	u		2	2.69395	0.430389	4.06408	300000	57	25	0	2.69395		1	1
760	Horse	u		2	3.8268	0.582836	10.1034	300000	57	25	0	3.8268		1	1
761	Horse	u		2	4.36999	0.640481	2.24916	300000	57	25	0	4.36999		1	1
762	Horse	u		2	4.93902	0.693641	6.98757	300000	57	25	0	4.93902		1	1
763	Horse	u		10	3.42941	0.53522	0.75585	300000	57	25	0	3.42941		1	1
764	Horse	u		10	3.87597	0.58838	9.65081	300000	57	25	0	3.87597		1	1
765	Horse	u		10	5.37441	0.730331	7.50095	300000	57	25	0	5.37441		1	1
766	Horse	f		15	8.72459	0.940745	3.29277	300000	57	25	2	8.72459		1	1
767	Horse	f		20	7.37443	0.867728	3.11146	300000	57	25	2	7.37443		1	1
768	Horse	f		20	5.73495	0.75853	9.09043	300000	57	25	2	5.73495		1	1
769	Horse	m	castration	15	5.19371	0.715478	8.15565	300000	57	25	1	5.19371		1	1
770	Horse	m	castration	15	6.08436	0.784215	0.476698	300000	57	25	1	6.08436		1	1
771	Horse	m	castration	20	17.9684	1.25451	0.422518	300000	57	25	1	17.9684		1	1
772	Horse	m	castration	20	3.78101	0.577608	3.47256	300000	57	25	1	3.78101		1	1
773	Horse	m	castration	20	7.28145	0.862218	8.11239	300000	57	25	1	7.28145		1	1
774	Horse	m	castration	20	7.39306	0.868824	7.94793	300000	57	25	1	7.39306		1	1
775	Horse	u		20	23.301	1.36738	8.17044	300000	57	25	0	23.301		1	1
776	Horse	u		20	7.2012	0.857405	6.23655	300000	57	25	0	7.2012		1	1
777	Horse	u		20	6.51218	0.813726	2.75332	300000	57	25	0	6.51218		1	1
778	Horse	f		27	12.0461	1.08084	5.1088	300000	57	25	2	12.0461		1	1
779	Horse	f		28	14.7696	1.16937	0.330031	300000	57	25	2	14.7696		1	1
780	Horse	f		28	13.6831	1.13619	12.9794	300000	57	25	2	13.6831	plasma	1	1
781	Horse	f		30	14.7465	1.16869	6.47922	300000	57	25	2	14.7465		1	1
782	Horse	f		33	34.4407	1.53707	1.76199	300000	57	25	2	34.4407		1	1
783	Horse	f		36	24.5992	1.39092	2.65344	300000	57	25	2	24.5992		1	1
784	Horse	m	castration	27	6.09996	0.785327	16.0931	300000	57	25	1	6.09996		1	1
785	Horse	m	castration	30	8.77341	0.943168	2.06179	300000	57	25	1	8.77341		1	1
786	Horse	m	castration	30	22.4615	1.35144	2.1679	300000	57	25	1	22.4615		1	1
787	Horse	m	castration	30	9.87868	0.994699	15.7177	300000	57	25	1	9.87868		1	1
788	Horse	m	castration	31	30.2125	1.48019	11.6531	300000	57	25	1	30.2125		1	1
789	Horse	u		29	17.6405	1.24651	1.07772	300000	57	25	0	17.6405		1	1
1109	Cat	m	castration	9.08333	4.40166	0.643616	15.138	3900	30	14	1	3.05671		2	1
1110	Cat	f	castration	17.5	79.2249	1.89886	0.860509	3900	30	14	2	55.0173		2	1
1111	Cat	f	castration	16	26.8409	1.4288	4.32372	3900	30	14	2	18.6395		2	1
1112	Cat	m	castration	8.16667	69.0866	1.83939	8.36621	3900	30	14	1	47.9768		2	1
1113	Cat	f	castration	8	10.666	1.028	9.32203	3900	30	14	2	7.40697		2	1
1114	Cat	m	castration	7	1.94056	0.287927	12.4256	3900	30	14	1	1.34761		2	1
1115	Cat	m	castration	17	22.8606	1.35909	6.60077	3900	30	14	1	15.8754		2	1
1116	Cat	f	castration	3.33333	3.98327	0.60024	2.03546	3900	30	14	2	2.76616		2	1
1117	Cat	f	castration	11	15.5495	1.19172	8.97831	3900	30	14	2	10.7983		2	1
1118	Cat	f	castration	12	20.1351	1.30395	0.54021	3900	30	14	2	13.9827		2	1
1119	Cat	m	castration	12	1.88712	0.2758		3900	30	14	1	1.3105		2	1
1120	Cat	m	castration	11.1667	1.52426	0.183059	12.8397	3900	30	14	1	1.05851		2	1
1121	Cat	m		18	63.3409	1.80168	5.01236	3900	30	14	1	43.9867		2	1
1122	Cat	m	castration	8	6.40869	0.806769	6.45812	3900	30	14	1	4.45048		2	1
1123	Cat	m	castration	12	81.156	1.90932	13.1659	3900	30	14	1	56.3584		2	1
1124	Cat	f	castration	11	8.23397	0.915609	5.02581	3900	30	14	2	5.71804		2	1
1125	Cat	m	castration	19	66.3654	1.82194	10.3113	3900	30	14	1	46.0871		2	1
1126	Cat	m	castration	8	6.58035	0.818249	3.23576	3900	30	14	1	4.56969		2	1
1127	Cat	f	castration	16	10.9688	1.04016	4.82012	3900	30	14	2	7.61724		2	1
1128	Cat	m	castration	4.5	10.0991	1.00428	8.20623	3900	30	14	1	7.01325		2	1
1129	Cat	m	castration	4	20.7351	1.31671	0.302159	3900	30	14	1	14.3994		2	1
1130	Cat	f	castration	5.75	6.48332	0.811797	1.1504	3900	30	14	2	4.50231		2	1
1131	Cat	m	castration	16	94.8333	1.97696	3.4982	3900	30	14	1	65.8564		2	1
1132	Cat	u		14.3333	50.1833	1.70056	1.21771	3900	30	14	0	34.8495		2	1
1133	Cat	m		12	34.4615	1.53733	8.95133	3900	30	14	1	23.9316		2	1
1134	Cat	m	castration	11	9.09335	0.958724		3900	30	14	1	6.31483		2	1
1135	Cat	f	castration	11	0.839273	-0.0760968	10.9668	3900	30	14	2	0.582828		2	1
1136	Cat	m	castration	3	0.889941	-0.0506388	20.278	3900	30	14	1	0.618015		2	1
1137	Dog	m		8.75	4.93774	0.693528	4.06928	26625	24	12.69	1	3.42898		2	1
1138	Dog	m	castration	15.9167	49.7576	1.69686	0.644721	26625	24	12.69	1	34.5539		2	1
1139	Dog	m	castration	5.66667	4.36013	0.639499	9.18111	26625	24	12.69	1	3.02787		2	1
1140	Dog	f		4.25	1.65536	0.218893	1.35473	26625	24	12.69	2	1.14956		2	1
1141	Dog	f	castration	9.41667	7.78196	0.891089	6.39024	26625	24	12.69	2	5.40414		2	1
1142	Dog	f		4	2.2209	0.346529	4.28949	26625	24	12.69	2	1.54229		2	1
1143	Dog	m	castration	10	5.58984	0.747399	1.30765	26625	24	12.69	1	3.88183		2	1
1144	Dog	f	castration	10.9167	21.3489	1.32938	1.51208	26625	24	12.69	2	14.8256		2	1
1145	Dog	f	castration	10.0833	11.9	1.07555	7.69856	26625	24	12.69	2	8.26387		2	1
1146	Dog	m	castration	7	2.74534	0.438596	2.10084	26625	24	12.69	1	1.90649		2	1
1147	Dog	f		4.08333	3.16589	0.500496	3.10348	26625	24	12.69	2	2.19854		2	1
1148	Dog	f	castration	4.67	1.35727	0.132665	11.3087	26625	24	12.69	2	0.942546		2	1
1149	Dog	m	castration	8	6.95176	0.842095	1.34359	26625	24	12.69	1	4.82761		2	1
1150	Dog	m	castration	13.6667	55.4488	1.74389	0.0850465	26625	24	12.69	1	38.5061		2	1
1151	Dog	m	castration	10	30.3224	1.48176	4.49772	26625	24	12.69	1	21.0572		2	1
1152	Dog	m	castration	3.16667	3.753	0.574378	0.528882	26625	24	12.69	1	2.60625		2	1
1153	Dog	f		12	21.8262	1.33898	0.373534	26625	24	12.69	2	15.1571		2	1
1154	Dog	f	castration	4	4.56194	0.65915	6.04516	26625	24	12.69	2	3.16801		2	1
1155	Dog	f		9	23.114	1.36388	4.32042	26625	24	12.69	2	16.0514		2	1
1156	Dog	f		5.75	1.4397	0.158271	13.8608	26625	24	12.69	2	0.999789		2	1
1157	Dog	m		5.5	2.16622	0.335703	3.99096	26625	24	12.69	1	1.50432		2	1
1158	Dog	m		3	1.00764	0.00330556	8.33207	26625	24	12.69	1	0.69975		2	1
1159	Dog	m		10.75	8.74641	0.94183	0.180253	26625	24	12.69	1	6.07389		2	1
1160	Dog	f	castration	6	5.66589	0.753268	7.08947	26625	24	12.69	2	3.93465		2	1
1161	Dog	m	castration	6.75	53.4233	1.72773	0.524703	26625	24	12.69	1	37.0995		2	1
1162	Dog	m		8	5.39163	0.73172	5.03778	26625	24	12.69	1	3.74419		2	1
1163	Dog	f	castration	9	3.23132	0.509379	4.34513	26625	24	12.69	2	2.24397		2	1
1164	Dog	m		14	69.5045	1.84201	7.30245	26625	24	12.69	1	48.267		2	1
1165	Dog	m	castration	11	36.003	1.55634	1.96509	26625	24	12.69	1	25.0021		2	1
1166	Dog	f		9.5	10.5542	1.02343	2.73882	26625	24	12.69	2	7.32932		2	1
1167	Dog	m	castration	6	8.82119	0.945527	5.24401	26625	24	12.69	1	6.12583		2	1
1168	Dog	m		3	2.57967	0.411563	0.191938	26625	24	12.69	1	1.79143		2	1
1169	Dog	m		8	5.31972	0.725888	0.0727835	26625	24	12.69	1	3.69425		2	1
1201	Dog	m		2	1.44784	0.160721	3.57891	26625	24	12.69	1	1.00545		2	1
1202	Dog	m		2	3.37062	0.52771	2.11133	26625	24	12.69	1	2.34071		2	1
1203	Dog	f		4	0.955678	-0.0196886	1.85721	26625	24	12.69	2	0.663665		2	1
1204	Dog	m		2	1.6962	0.229478	13.0507	26625	24	12.69	1	1.17792		2	1
1205	Dog	m	castration	13	23.6375	1.3736	6.14214	26625	24	12.69	1	16.4149		2	1
1206	Dog	f	castration	13	42.8035	1.63148	2.18024	26625	24	12.69	2	29.7246		2	1
1207	Dog	f		12	16.5123	1.21781	0.429908	26625	24	12.69	2	11.4669		2	1
1208	Dog	m	castration	14	76.5475	1.88393	16.3378	26625	24	12.69	1	53.158		2	1
1209	Dog	f	castration	12	37.1478	1.56993	3.91298	26625	24	12.69	2	25.7971		2	1
1210	Dog	m	castration	15	31.2963	1.49549	0.428695	26625	24	12.69	1	21.7335		2	1
1211	Dog	m	castration	13	33.6642	1.52717	8.49583	26625	24	12.69	1	23.3779		2	1
1212	Dog	f	castration	13	16.9531	1.22925	4.57493	26625	24	12.69	2	11.773		2	1
1213	Dog	f	castration	12	17.546	1.24418	0.575579	26625	24	12.69	2	12.1848		2	1
1214	Dog	m		13	34.6291	1.53944	4.62499	26625	24	12.69	1	24.048		2	1
1215	Dog	m	castration	12	29.4024	1.46838	0.837766	26625	24	12.69	1	20.4183		2	1
1216	Dog	m	castration	13	12.3798	1.09271	13.1457	26625	24	12.69	1	8.59709		2	1
1217	Dog	m	castration	14	31.0977	1.49273	0.770835	26625	24	12.69	1	21.5956		2	1
1218	Dog	f		12	7.33557	0.865434	6.80497	26625	24	12.69	2	5.09415		2	1
1219	Dog	f	castration	12	13.6846	1.13623	0.632742	26625	24	12.69	2	9.50322		2	1
1220	Dog	m		13	17.6555	1.24688	3.76771	26625	24	12.69	1	12.2608		2	1
1221	Dog	m	castration	12	20.8034	1.31814	2.11581	26625	24	12.69	1	14.4468		2	1
1222	Dog	m	castration	16	70.7472	1.84971	0.805525	26625	24	12.69	1	49.13		2	1
1223	Dog	f	castration	15	44.1704	1.64513	12.3295	26625	24	12.69	2	30.6739		2	1
1224	Dog	m	castration	17	73.0569	1.86366	15.6218	26625	24	12.69	1	50.734		2	1
1225	Dog	m	castration	14	230.156	2.36202	6.66969	26625	24	12.69	1	159.83		2	1
1226	Dog	m		12	51.7866	1.71422	0.250297	26625	24	12.69	1	35.9629		2	1
1227	Dog	m		13	88.1465	1.94521	7.3676	26625	24	12.69	1	61.2129		2	1
1228	Dog	m		12	24.6951	1.39261	2.66034	26625	24	12.69	1	17.1494		2	1
1229	Dog	f	castration	15	55.0789	1.74099	19.2737	26625	24	12.69	2	38.2492		2	1
1230	Dog	m	castration	15	112.682	2.05185	5.08829	26625	24	12.69	1	78.2511		2	1
1231	Dog	f		6	2.31851	0.365208	4.85408	26625	24	12.69	2	1.61007		2	1
1232	Dog	m	castration	5	2.96863	0.472556	0.0416775	26625	24	12.69	1	2.06155		2	1
1233	Dog	m	castration	2	4.2822	0.631667	17.5353	26625	24	12.69	1	2.97375		2	1
1234	Dog	f	castration	4	4.442	0.647579	1.64707	26625	24	12.69	2	3.08472		2	1
1235	Cat	m	castration	4	2.90144	0.462613	7.4187	3900	30	14	1	2.01489		2	1
1236	Cat	f	castration	17	129.874	2.11352	2.63483	3900	30	14	2	90.1905		2	1
1237	Cat	m	castration	14	8.33532	0.920922	13.1096	3900	30	14	1	5.78842		2	1
1238	Cat	f	castration	18	118.616	2.07414	3.58279	3900	30	14	2	82.3719		2	1
1239	Cat	m	castration	15	56.165	1.74947	1.55081	3900	30	14	1	39.0035		2	1
1240	Cat	f	castration	16	83.3801	1.92106	13.4019	3900	30	14	2	57.9028		2	1
1241	Cat	m	castration	16	17.0157	1.23085	0.198677	3900	30	14	1	11.8165		2	1
1242	Cat	m	castration	11	13.1316	1.11832	0.993509	3900	30	14	1	9.11919		2	1
1243	Cat	m	castration	13	9.15673	0.96174	5.64217	3900	30	14	1	6.35884		2	1
1244	Cat	m	castration	11	2.91685	0.464914	21.1473	3900	30	14	1	2.02559		2	1
1245	Cat	m	castration	12	12.577	1.09958	0.108409	3900	30	14	1	8.73403		2	1
1246	Cat	f	castration	13	22.7726	1.35741	1.62955	3900	30	14	2	15.8143		2	1
1247	Cat	f		19	142.892	2.15501	7.98506	3900	30	14	2	99.2303		2	1
1248	Cat	m	castration	13	345.41	2.53833	3.96819	3900	30	14	1	239.868		2	1
1249	Cat	m	castration	12	25.5147	1.40679	6.69492	3900	30	14	1	17.7186		2	1
1250	Cat	m	castration	15	44.4418	1.64779	9.71324	3900	30	14	1	30.8624		2	1
1251	Cat	m	castration	14	35.8964	1.55505	1.9219	3900	30	14	1	24.928		2	1
1252	Cat	f	castration	13	17.1986	1.23549	3.05425	3900	30	14	2	11.9435		2	1
1253	Cat	f	castration	16	84.9031	1.92892	16.9829	3900	30	14	2	58.9605		2	1
1254	Cat	m	castration	14	29.7438	1.4734	0.200746	3900	30	14	1	20.6554		2	1
1255	Cat	f	castration	15	36.3347	1.56032	0.480737	3900	30	14	2	25.2324		2	1
1256	Cat	m	castration	15	12.45	1.09517	4.24511	3900	30	14	1	8.64583		2	1
1257	Cat	m	castration	12	8.29668	0.918904	10.0516	3900	30	14	1	5.76158		2	1
1258	Cat	f	castration	12	7.35144	0.866372	7.09493	3900	30	14	2	5.10516		2	1
1259	Cat	m	castration	14	140.755	2.14846	3.98778	3900	30	14	1	97.7464		2	1
1260	Cat	m	castration	12	11.0496	1.04335	0.884913	3900	30	14	1	7.67333		2	1
1261	Cat	m		13	19.84	1.29754	1.80185	3900	30	14	1	13.7778		2	1
1262	Cat	m	castration	16	360.588	2.55701	1.38226	3900	30	14	1	250.408		2	1
1263	Cat	f		2	4.47829	0.651112	0.132577	3900	30	14	2	3.10992		2	1
1266	Dog	f		4	5.4432	0.735854	14.0075	26625	24	12.69	2	3.78		2	1
1267	Dog	m	castration	3	9.1728	0.962502	2.2922	26625	24	12.69	2	6.37		2	1
1268	Dog	m		4	1.368	0.136086	9.68264	26625	24	12.69	1	0.95		2	1
1269	Dog	m	castration	13	50.3424	1.70193	6.80516	26625	24	12.69	1	34.96		2	1
1270	Dog	m	castration	13	39.9312	1.60131	7.73916	26625	24	12.69	1	27.73		2	1
1271	Dog	m	castration	15	48.1968	1.68302	11.2946	26625	24	12.69	2	33.47		2	1
1272	Dog	f	castration	13	110.563	2.04361	16.2138	26625	24	12.69	1	76.78		2	1
1273	Dog	f	castration	12	12.2832	1.08931	2.52589	26625	24	12.69	1	8.53		2	1
1274	Dog	m		12	30.9312	1.4904	6.73654	26625	24	12.69	1	21.48		2	1
1275	Dog	f		14	11.8944	1.07534	15.1707	26625	24	12.69	1	8.26		2	1
1276	Dog	f		12	35.6832	1.55246		26625	24	12.69	1	24.78		2	1
1277	Dog	m	castration	12	9.2736	0.967248	3.88435	26625	24	12.69	2	6.44		2	1
1278	Dog	m	castration	13	30.8304	1.48898	3.95138	26625	24	12.69	1	21.41		2	1
1279	Dog	m		13	16.1856	1.20913	3.12877	26625	24	12.69	2	11.24		2	1
1280	Dog	f	castration	13	21.0384	1.32301	0.592621	26625	24	12.69	1	14.61		2	1
1281	Dog	f	castration	18	37.5984	1.57517	2.86807	26625	24	12.69	1	26.11		2	1
1282	Dog	f	castration	12	48.8736	1.68907	1.99062	26625	24	12.69	2	33.94		2	1
1283	Cat	f	castration	2	29.7936	1.47412	5.38418	3900	30	14	1	20.69		2	1
1284	Cat	m	castration	8	4.104	0.613207	3.57502	3900	30	14	2	2.85		2	1
1286	Cat	f	castration	11	1.0368	0.015695	28.7964	3900	30	14	2	0.72		2	1
1287	Cat	f	castration	19	180.504	2.25649	5.99774	3900	30	14	1	125.35		2	1
1288	Cat	f	castration	18	53.1792	1.72574	4.97722	3900	30	14	2	36.93		2	1
1289	Cat	m	castration	14	67.248	1.82768	7.67958	3900	30	14	1	46.7		2	1
1290	Cat	f	castration	17	47.4048	1.67582	2.31794	3900	30	14	1	32.92		2	1
1291	Cat	m	castration	18	34.9056	1.5429	4.2901	3900	30	14	1	24.24		2	1
1292	Cat	m	castration	11	4.8528	0.685992	17.719	3900	30	14	1	3.37		2	1
1293	Cat	f	castration	13	18.8784	1.27597	5.99037	3900	30	14	1	13.11		2	1
1294	Cat	f	castration	15	49.1328	1.69137	8.01087	3900	30	14	2	34.12		2	1
1295	Cat	f		11	3.4848	0.542178	7.69353	3900	30	14	2	2.42		2	1
1296	Cat	f	castration	11	28.6416	1.457	1.66752	3900	30	14	1	19.89		2	1
1297	Cat	m	castration	12	1.8576	0.268952	13.9456	3900	30	14	1	1.29		2	1
1298	Cat	f	castration	15	119.218	2.07634	0.31664	3900	30	14	1	82.79		2	1
1299	Cat	m	castration	13	10.1952	1.0084	1.32238	3900	30	14	1	7.08		2	1
1300	Cat	f	castration	14	77.1552	1.88737	13.9673	3900	30	14	2	53.58		2	1

## Sheet: Fig2
Strain	Animal_number	Gender	Earmark	Date_of_birth	Batch	Date_BC1	Age_BC1	Weight_BC1	NfL_BC1	Date_BC2	Age_BC2	Weight_BC2	NfL_BC2	Date_BC3	Age_BC3	Weight_BC3	NfL_BC3	Date_BC4	Age_BC4	Weight_BC4	NfL_BC4	Date_of_prep	Age_at_death	Weight_at_death
13#	18932	M	RR	2021-02-28	3	2022-11-10	20.4	29.3	169.815	2022-12-08	21.3	30.6	163.926	2023-03-02	24	29.3	331.034	2023-03-30	24.9	28.3	305.802	2023-10-09	31.3	27.2
13#	18937	F	LL	2021-02-28	3	2022-11-10	20.4	29.5	304.169	2022-12-08	21.3	29.5	332.498									2023-02-17	23.6	29.1
13#	18961	M	RR	2021-03-07	3	2022-11-11	20.2	43	161.455	2022-12-08	21.1	42	181.16	2023-03-03	23.9	39.9	322.39	2023-03-31	24.7	38.8	270.942	2023-06-25	27.6	38.1
13#	18964	F	LRR	2021-03-07	3	2022-11-10	20.2	33.3	127.794	2022-12-08	21.1	33.3	178.41	2023-03-02	23.9	32.1	468.273	2023-03-30	24.7	31.4	643.632	2023-07-06	28	30.2
13#	18967	F	LL	2021-03-07	3	2022-11-11	20.2	32.1	227.764	2022-12-08	21.1	34.4	191.14	2023-03-03	23.9	35.9	600.747	2023-03-31	24.7	35.4	575.357	2023-08-17	29.3	33.4
13#	18972	M	RR	2021-03-13	3	2022-11-11	20	36.7	144.97	2022-12-08	20.9	36.7	166.39	2023-03-03	23.6	36.1	391.255	2023-03-31	24.5	35.1	399.658	2024-02-09	34.9	27.6
13#	18976	F	LRR	2021-03-13	3	2022-11-11	20	25.9	143.554	2022-12-08	20.9	27	173.557	2023-03-03	23.6	25.9	321.444	2023-03-31	24.5	25.7	400.233	2023-07-19	28.2	24.1
13#	18979	F	LLR	2021-03-06	3	2022-11-10	20.2	41	199.418	2022-12-08	21.1	42	261.225									2023-02-21	23.6	29.6
13#	19005	F	LLR	2021-03-18	3	2022-11-11	19.9	35.8	186.498	2022-12-08	20.8	36.9	183.8									2022-12-14	20.9	35.1
13#	19025	M	LR	2021-04-13	3	2022-12-05	19.8	35.3	52.873	2023-01-02	20.7	33.6	128.546	2023-03-27	23.5	33.9	224.762	2023-04-24	24.5	34.1	255.622	2023-07-17	27.1	34.4
13#	19040	F	RR	2021-04-12	3	2022-12-06	19.8	29.5	421.643	2023-01-03	20.7	29.2	484.294	2023-03-28	23.5	29.9	644.803	2023-04-25	24.5	26.9	948.515	2023-06-13	26	27.7
13#	19057	F	L	2021-04-17	3	2022-12-05	19.6	33.2	222.147	2023-01-02	20.5	33.2	228.047	2023-03-27	23.4	33.6	460.397	2023-04-24	24.3	34.5	456.68	2023-05-15	24.9	31.5
13#	19058	F	R	2021-04-17	3	2022-12-05	19.6	30.8	246.318	2023-01-02	20.5	30.3	316.616	2023-03-27	23.4	29.6	580.789	2023-04-24	24.3	29.3	534.942	2023-10-09	29.8	27.2
13#	19061	F	R	2021-04-18	3	2022-12-06	19.6	31.1	146.133	2023-01-03	20.5	30.6	175.916	2023-03-28	23.3	30.6	405.61					2023-04-21	24.1	25.4
13#	19062	F	LR	2021-04-18	3	2022-12-06	19.6	30.2	313.32	2023-01-03	20.5	29.4	398.218	2023-03-28	23.3	29.5	577.48	2023-04-25	24.3	29.7	705.75	2023-07-11	26.8	23.1
13#	19066	M	LL	2021-04-18	3	2022-12-05	19.6	34.6	153.034	2023-01-02	20.5	33.3	143.067	2023-03-27	23.3	32.7	242.097	2023-04-24	24.3	33	359.477	2023-11-17	31	32.7
13#	19068	M	R	2021-04-18	3	2022-12-05	19.6	35.4	106.606	2023-01-02	20.5	33.6	124.889	2023-03-27	23.3	28.8	374.976	2023-04-24	24.3	30.2	642.71	2023-05-02	24.5	28.9
13#	19077	F	LRR	2021-04-21	3	2022-12-06	19.5	28.8	126.476	2023-01-03	20.4	28.4	199.555	2023-03-28	23.2	29.6	335.303	2023-04-25	24.2	30.2	369.894	2023-08-24	28.1	27
13#	19080	M	LR	2021-04-26	3	2022-12-06	19.3	30.5	94.8222	2023-01-03	20.3	28.8	154.396									2023-01-20	20.8	30.3
13#	19082	M	RR	2021-04-26	3	2022-12-06	19.3	31.7	141.826	2023-01-03	20.3	30.2	176.765	2023-03-28	23.1	29.8	227.286	2023-04-25	24.1	29.7	326.143	2023-06-28	26.1	28.5
13#	19085	F	L	2021-04-26	3	2022-12-06	19.3	24.6	141.886	2023-01-03	20.3	23.6	304.461	2023-03-28	23.1	25.3	479.309	2023-04-25	24.1	24.6	523.031	2023-06-29	26.1	26.4
13#	19092	F	R	2021-04-23	3	2022-12-05	19.4	32.5	198.208	2023-01-02	20.4	30.9	269.042									2023-01-08	20.5	31.2
13#	19093	F	LR	2021-04-23	3	2022-12-05	19.4	30	102.169	2023-01-02	20.4	28.4	189.602	2023-03-27	23.2	27.5	285.918	2023-04-24	24.1	27.6	434.98	2023-08-16	27.8	29.3
13#	19094	F	LL	2021-04-23	3	2022-12-05	19.4	29.9	184.788	2023-01-02	20.4	30.7	298.372									2023-02-10	21.6	30.9
13#	19097	F	L	2021-04-23	3	2022-12-05	19.4	34.1	94.7119	2023-01-02	20.4	34.1	190.281	2023-03-27	23.2	32.6	262.647	2023-04-24	24.1	32.4	383.879	2023-06-12	25.6	24
13#	19102	M		2021-04-22	3	2022-12-05	19.5	37	87.8518	2023-01-02	20.4	35.3	160.681	2023-03-27	23.2	34.8	361.116	2023-04-24	24.2	34.8	351.55	2023-07-11	26.6	39.4
13#	19117	M	L	2021-05-03	3	2022-12-06	19.1	33.2	145.063	2023-01-03	20	33.7	203.903									2023-01-20	20.6	32.5
13#	19119	F	LL	2021-05-03	3	2022-12-06	19.1	27.2	152.578	2023-01-03	20	26.1	212.373	2023-03-28	22.8	27	670.846	2023-04-25	23.9	27.2	1397.55	2023-05-30	24.9	22.6
13#	19120	F	RR	2021-05-03	3	2022-12-06	19.1	28.5	219.712	2023-01-03	20	26.9	264.811	2023-03-28	22.8	27.8	421.978	2023-04-25	23.9	27.5	555.793	2023-09-18	28.5	26.8
13#	19121	M	L	2021-05-02	3	2022-12-07	19.2	30.7	159.307	2023-01-04	20.1	29.9	238.143	2023-03-29	22.9	30.4	298.887	2023-04-26	23.9	30.6	358.958	2023-07-20	26.6	29.9
13#	19122	M	R	2021-05-02	3	2022-12-07	19.2	33.5	87.3524	2023-01-04	20.1	32.3	82.6125	2023-03-29	22.9	33.2	149.152	2023-04-26	23.9	33.2	193.002	2023-10-20	29.6	31.5
13#	19124	M	LL	2021-05-02	3	2022-12-07	19.2	34	114.998	2023-01-04	20.1	32.5	102.545	2023-03-29	22.9	34	271.026	2023-04-26	23.9	31.7	425.988	2023-10-30	30	29.5
13#	19125	M	RR	2021-05-02	3	2022-12-07	19.2	34.9	104.675	2023-01-04	20.1	34.4	159.804									2023-03-28	22.8	31.7
13#	19126	F	L	2021-05-02	3	2022-12-06	19.1	31	124.253	2023-01-03	20.1	30.5	199.213	2023-03-28	22.9	32.6	230.127	2023-04-25	23.9	34.4	311.168	2024-01-19	32.6	31.1
13#	19127	F	RR	2021-05-02	3	2022-12-06	19.1	28	184.762	2023-01-03	20.1	27.3	242.551	2023-03-28	22.9	26.9	497.109	2023-04-25	23.9	25	636.066	2023-07-06	26.1	26.2
13#	19128	F	LR	2021-05-02	3	2022-12-07	19.2	24.9	276.392	2023-01-04	20.1	24.6	205.306	2023-03-29	22.9	24.6	306.011	2023-04-26	23.9	24.5	489.249	2023-07-11	26.3	23.2
13#	19129	F	LL	2021-05-02	3	2022-12-07	19.2	30.9	179.311	2023-01-04	20.1	28	265.782									2023-01-12	20.4	28.9
13#	19130	F	RR	2021-05-02	3	2022-12-07	19.2	32.9	176.27	2023-01-04	20.1	39.1	150.469	2023-03-29	22.9	37.3	433.054	2023-04-26	23.9	32.6	623.099	2023-05-04	24.1	29.9
13#	19136	M	L	2021-05-07	3	2022-12-07	19.1	35	100.497	2023-01-04	19.9	34.6	211.173	2023-03-29	22.7	34.9	360.998	2023-04-26	23.8	34.3	326.019	2023-08-16	27.3	31.6
13#	19137	M	R	2021-05-07	3	2022-12-07	19.1	34.1	91.8929	2023-01-04	19.9	33.3	129.189	2023-03-29	22.7	34.2	114.392	2023-04-26	23.8	33.6	177.537	2024-01-30	32.8	30.5
13#	19138	M	LR	2021-05-07	3	2022-12-07	19.1	34.8	107.726	2023-01-04	19.9	31.9	160.946	2023-03-29	22.7	33.7	236.002	2023-04-26	23.8	32.3	286.301	2023-07-20	26.4	31.7
13#	19139	M	LL	2021-05-07	3	2022-12-07	19.1	36.1	130.461	2023-01-04	19.9	34.3	229.232	2023-03-29	22.7	35.4	172.471	2023-04-26	23.8	34.2	218.856	2023-11-20	30.5	29.4
13#	19141	F	LL	2021-05-07	3	2022-12-05	19	27.3	148.166	2023-01-02	19.9	26.2	172.762	2023-03-27	22.7	25.7	316.856	2023-04-24	23.7	26.3	393.267	2024-02-09	33.1	22.7
13#	19142	F	RR	2021-05-07	3	2022-12-05	19	33.6	151.289	2023-01-02	19.9	34.1	133.726	2023-03-27	22.7	32	238.578	2023-04-24	23.7	33.6	263.816	2023-09-11	28.2	24

## Sheet: Fig3
Number	Species	Gender	Info	Age_years	NfL	NfL_log	Conc_CV	Average body weight	Maximum Age	Mean life expectancy	Gender_code	Original NfL	matrix	Kit_v	Figure
846	Alpaca	u		2	12.0972	1.08269	0.893574	62000	25	15	0	12.0972		1	3
847	Alpaca	u		2	32.4139	1.51073	0.020737	62000	25	15	0	32.4139		1	3
848	Alpaca	u		2	20.9291	1.32075	2.66129	62000	25	15	0	20.9291		1	3
849	Alpaca	u		2	27.3034	1.43622	0.355864	62000	25	15	0	27.3034		1	3
850	Alpaca	u		2	12.3084	1.0902	4.99066	62000	25	15	0	12.3084		1	3
851	Alpaca	u		3	14.3603	1.15716	1.02895	62000	25	15	0	14.3603	plasma	1	3
852	Alpaca	u		3	33.0292	1.5189	1.03985	62000	25	15	0	33.0292		1	3
853	Alpaca	u		3	34.3626	1.53609	4.20518	62000	25	15	0	34.3626		1	3
854	Alpaca	u		3	95.518	1.98009	1.40569	62000	25	15	0	95.518		1	3
855	Alpaca	u		3	47.4463	1.6762	9.38314	62000	25	15	0	47.4463		1	3
856	Alpaca	u		4	9.98689	0.99943	3.93602	62000	25	15	0	9.98689		1	3
857	Alpaca	u		5	13.0456	1.11546	3.61582	62000	25	15	0	13.0456		1	3
858	Alpaca	u		6	29.6724	1.47235	4.97838	62000	25	15	0	29.6724		1	3
859	Alpaca	u		6	10.6932	1.02911	3.57641	62000	25	15	0	10.6932		1	3
860	Alpaca	u		6	12.3654	1.09221	4.62256	62000	25	15	0	12.3654		1	3
861	Alpaca	u		6	29.391	1.46821	7.72279	62000	25	15	0	29.391		1	3
862	Alpaca	u		7	29.4835	1.46958	5.26099	62000	25	15	0	29.4835		1	3
1263	Cat	f		2	4.47829	0.651112	0.132577	3900	30	14	2	3.10992		3	3
1283	Cat	f	castration	2	29.7936	1.47412	5.38418	3900	30	14	1	20.69		3	3
1136	Cat	m	castration	3	0.889941	-0.0506388	20.278	3900	30	14	1	0.618015		2	3
1116	Cat	f	castration	3.33333	3.98327	0.60024	2.03546	3900	30	14	2	2.76616		2	3
1129	Cat	m	castration	4	20.7351	1.31671	0.302159	3900	30	14	1	14.3994		2	3
1235	Cat	m	castration	4	2.90144	0.462613	7.4187	3900	30	14	1	2.01489		3	3
1128	Cat	m	castration	4.5	10.0991	1.00428	8.20623	3900	30	14	1	7.01325		2	3
1130	Cat	f	castration	5.75	6.48332	0.811797	1.1504	3900	30	14	2	4.50231		2	3
1114	Cat	m	castration	7	1.94056	0.287927	12.4256	3900	30	14	1	1.34761		2	3
884	Cattle	u		1	6.36392	0.803725	11.2413	750000	38	20	0	6.36392		1	3
890	Cattle	u		3	7.21709	0.858362	1.23436	750000	38	20	0	7.21709		1	3
891	Cattle	u		3	2.92187	0.46566	11.2918	750000	38	20	0	2.92187		1	3
892	Cattle	u		4	0.99882	-0.000512951	1.06528	750000	38	20	0	0.99882		1	3
893	Cattle	u		4	13.5394	1.1316	5.04025	750000	38	20	0	13.5394		1	3
894	Cattle	u		4	9.21976	0.96472	5.26856	750000	38	20	0	9.21976		1	3
895	Cattle	u		4	0.140471	-0.852414		750000	38	20	0	0.140471		1	3
896	Cattle	u		5	1.68811	0.227401	17.1717	750000	38	20	0	1.68811		1	3
897	Cattle	u		5	18.0251	1.25588		750000	38	20	0	18.0251		1	3
898	Cattle	u		5	2.35689	0.372339	6.21832	750000	38	20	0	2.35689		1	3
899	Cattle	u		5	13.5033	1.13044	4.514	750000	38	20	0	13.5033		1	3
900	Cattle	u		6	1.5418	0.188029	1.96208	750000	38	20	0	1.5418		1	3
902	Cattle	u		7	2.74902	0.439179	5.89741	750000	38	20	0	2.74902		1	3
903	Cattle	u		7	1.81282	0.258355	17.604	750000	38	20	0	1.81282		1	3
931	Deer	f		3	17.3435	1.23914	2.05218	21667	17	12	2	17.3435		1	3
932	Deer	f		3	10.6442	1.02711	13.5853	21667	17	12	2	10.6442		1	3
933	Deer	f		3	13.8732	1.14218	5.17642	21667	17	12	2	13.8732		1	3
936	Deer	f		3	17.5874	1.2452	17.4908	21667	17	12	2	17.5874		1	3
930	Deer	m		6	7.53571	0.877124	13.6781	21667	17	12	1	7.53571		1	3
1201	Dog	m		2	1.44784	0.160721	3.57891	26625	24	12.69	1	1.00545		3	3
1202	Dog	m		2	3.37062	0.52771	2.11133	26625	24	12.69	1	2.34071		3	3
1204	Dog	m		2	1.6962	0.229478	13.0507	26625	24	12.69	1	1.17792		3	3
1233	Dog	m	castration	2	4.2822	0.631667	17.5353	26625	24	12.69	1	2.97375		3	3
1158	Dog	m		3	1.00764	0.00330556	8.33207	26625	24	12.69	1	0.69975		2	3
1168	Dog	m		3	2.57967	0.411563	0.191938	26625	24	12.69	1	1.79143		2	3
1267	Dog	m	castration	3	9.1728	0.962502	2.2922	26625	24	12.69	2	6.37		3	3
1152	Dog	m	castration	3.16667	3.753	0.574378	0.528882	26625	24	12.69	1	2.60625		2	3
1142	Dog	f		4	2.2209	0.346529	4.28949	26625	24	12.69	2	1.54229		2	3
1154	Dog	f	castration	4	4.56194	0.65915	6.04516	26625	24	12.69	2	3.16801		2	3
1203	Dog	f		4	0.955678	-0.0196886	1.85721	26625	24	12.69	2	0.663665		3	3
1234	Dog	f	castration	4	4.442	0.647579	1.64707	26625	24	12.69	2	3.08472		3	3
1266	Dog	f		4	5.4432	0.735854	14.0075	26625	24	12.69	2	3.78		3	3
1268	Dog	m		4	1.368	0.136086	9.68264	26625	24	12.69	1	0.95		3	3
1147	Dog	f		4.08333	3.16589	0.500496	3.10348	26625	24	12.69	2	2.19854		2	3
1140	Dog	f		4.25	1.65536	0.218893	1.35473	26625	24	12.69	2	1.14956		2	3
1148	Dog	f	castration	4.67	1.35727	0.132665	11.3087	26625	24	12.69	2	0.942546		2	3
1232	Dog	m	castration	5	2.96863	0.472556	0.0416775	26625	24	12.69	1	2.06155		3	3
1157	Dog	m		5.5	2.16622	0.335703	3.99096	26625	24	12.69	1	1.50432		2	3
1139	Dog	m	castration	5.66667	4.36013	0.639499	9.18111	26625	24	12.69	1	3.02787		2	3
1156	Dog	f		5.75	1.4397	0.158271	13.8608	26625	24	12.69	2	0.999789		2	3
1160	Dog	f	castration	6	5.66589	0.753268	7.08947	26625	24	12.69	2	3.93465		2	3
1167	Dog	m	castration	6	8.82119	0.945527	5.24401	26625	24	12.69	1	6.12583		2	3
1231	Dog	f		6	2.31851	0.365208	4.85408	26625	24	12.69	2	1.61007		3	3
820	Donkey	u		2	11.5935	1.06421	5.12972	250000	47	27	0	11.5935		1	3
821	Donkey	u		2	60.384	1.78092	0.676135	250000	47	27	0	60.384		1	3
822	Donkey	u		3	47.8613	1.67998	5.00834	250000	47	27	0	47.8613		1	3
823	Donkey	u		5	4.81587	0.682675	0.0740111	250000	47	27	0	4.81587		1	3
824	Donkey	u		5	32.4361	1.51103	0.0479302	250000	47	27	0	32.4361		1	3
825	Donkey	u		9	13.1631	1.11936	10.6172	250000	47	27	0	13.1631		1	3
826	Donkey	u		10	11.6397	1.06594	3.80372	250000	47	27	0	11.6397		1	3
793	Elephant	u		9	14.1507	1.15078	7.57625	3178000	88	60	0	14.1507		1	3
794	Elephant	u		9	65.64	1.81717	1.52451	3178000	88	60	0	65.64		1	3
795	Elephant	u		9	90.9097	1.95861	1.55366	3178000	88	60	0	90.9097		1	3
796	Elephant	u		11	3.31368	0.52031	6.97971	3178000	88	60	0	3.31368		1	3
797	Elephant	u		13	6.89762	0.838699	5.24024	3178000	88	60	0	6.89762		1	3
798	Elephant	u		19	14.0675	1.14822	7.04958	3178000	88	60	0	14.0675		1	3
799	Elephant	u		19	12.5825	1.09977	2.60479	3178000	88	60	0	12.5825		1	3
800	Elephant	u		19	8.21078	0.914385		3178000	88	60	0	8.21078		1	3
801	Elephant	u		30	6.72189	0.827492	18.6439	3178000	88	60	0	6.72189		1	3
802	Elephant	u		30	5.45515	0.736806	4.30528	3178000	88	60	0	5.45515		1	3
803	Elephant	u		30	4.77211	0.67871	1.80576	3178000	88	60	0	4.77211		1	3
873	Goat	u		1	24.1117	1.38223	4.2703	61000	20	15	0	24.1117		1	3
874	Goat	f		1	12.7575	1.10577	6.71399	61000	20	15	2	12.7575		1	3
875	Goat	u		2	33.5463	1.52564	0.942288	61000	20	15	0	33.5463		1	3
876	Goat	m	castration	2	17.2005	1.23554	5.76009	61000	20	15	1	17.2005		1	3
877	Goat	u		6	332.82	2.52221	3.2693	61000	20	15	0	332.82		1	3
733	Horse	f		2	2.0773	0.3175	14.1317	300000	57	25	2	2.0773		1	3
734	Horse	f		2	4.24705	0.628087	4.11894	300000	57	25	2	4.24705		1	3
746	Horse	m	castration	2	9.19968	0.963773	17.7926	300000	57	25	1	9.19968		1	3
747	Horse	m	castration	2	4.16702	0.619825	10.0049	300000	57	25	1	4.16702		1	3
748	Horse	m	castration	2	4.13461	0.616435	5.25527	300000	57	25	1	4.13461		1	3
749	Horse	m	castration	2	4.5756	0.660448	13.9228	300000	57	25	1	4.5756		1	3
757	Horse	u		2	6.75847	0.829849	1.41415	300000	57	25	0	6.75847		1	3
758	Horse	u		2	3.98259	0.600165	3.85546	300000	57	25	0	3.98259		1	3
759	Horse	u		2	2.69395	0.430389	4.06408	300000	57	25	0	2.69395		1	3
760	Horse	u		2	3.8268	0.582836	10.1034	300000	57	25	0	3.8268		1	3
761	Horse	u		2	4.36999	0.640481	2.24916	300000	57	25	0	4.36999		1	3
762	Horse	u		2	4.93902	0.693641	6.98757	300000	57	25	0	4.93902		1	3
735	Horse	f		10	4.05212	0.607682	6.47947	300000	57	25	2	4.05212		1	3
736	Horse	f		10	5.53376	0.74302	8.19149	300000	57	25	2	5.53376		1	3
737	Horse	f		10	7.32594	0.864863	6.6252	300000	57	25	2	7.32594		1	3
738	Horse	f		10	8.61186	0.935097	8.74626	300000	57	25	2	8.61186		1	3
739	Horse	f		10	5.42743	0.734594	2.75724	300000	57	25	2	5.42743		1	3
740	Horse	f		10	4.34027	0.637517	5.94974	300000	57	25	2	4.34027		1	3
750	Horse	m	castration	10	5.7803	0.76195	1.84845	300000	57	25	1	5.7803		1	3
751	Horse	m	castration	10	1.92448	0.284312	1.13119	300000	57	25	1	1.92448		1	3
752	Horse	m	castration	10	6.61815	0.820737	6.36689	300000	57	25	1	6.61815		1	3
753	Horse	m	castration	10	5.17424	0.713847	5.30781	300000	57	25	1	5.17424		1	3
754	Horse	m	castration	10	4.71095	0.673109	2.34338	300000	57	25	1	4.71095		1	3
755	Horse	m	castration	10	5.59568	0.747853	0.534555	300000	57	25	1	5.59568		1	3
756	Horse	m	castration	10	2.58478	0.412423	15.4188	300000	57	25	1	2.58478		1	3
763	Horse	u		10	3.42941	0.53522	0.75585	300000	57	25	0	3.42941		1	3
764	Horse	u		10	3.87597	0.58838	9.65081	300000	57	25	0	3.87597		1	3
765	Horse	u		10	5.37441	0.730331	7.50095	300000	57	25	0	5.37441		1	3
292	Human								122	80			plasma	1	3
293	Human								122	80			plasma	1	3
294	Human								122	80			plasma	1	3
298	Human								122	80			plasma	1	3
295	Human								122	80			plasma	1	3
299	Human								122	80			plasma	1	3
300	Human								122	80			plasma	1	3
296	Human								122	80			plasma	1	3
297	Human								122	80			plasma	1	3
301	Human								122	80			plasma	1	3
302	Human								122	80			plasma	1	3
303	Human								122	80			plasma	1	3
1	Mouse	m		0.125	63.9101	1.80557	0.672137	20.5	4	2	1	63.9101	plasma	1	3
2	Mouse	m		0.125	43.5265	1.63875		20.5	4	2	1	43.5265	plasma	1	3
3	Mouse	m		0.125	20.8472	1.31905	4.11245	20.5	4	2	1	20.8472	plasma	1	3
4	Mouse	m		0.125	73.3903	1.86564		20.5	4	2	1	73.3903	plasma	1	3
5	Mouse	m		0.125	112.802	2.05232	5.33267	20.5	4	2	1	112.802	plasma	1	3
6	Mouse	m		0.125	37.804	1.57754	8.17826	20.5	4	2	1	37.804	plasma	1	3
7	Mouse	f		0.125	16.7685	1.2245	5.39835	20.5	4	2	2	16.7685	plasma	1	3
8	Mouse	f		0.125	20.1401	1.30406	10.4033	20.5	4	2	2	20.1401	plasma	1	3
9	Mouse	m		0.133333	54.9911	1.74029	4.14645	20.5	4	2	1	54.9911	plasma	1	3
10	Mouse	m		0.133333	39.5487	1.59713	2.7848	20.5	4	2	1	39.5487	plasma	1	3
11	Mouse	m		0.216667	97.5117	1.98906	4.09877	20.5	4	2	1	97.5117	plasma	1	3
12	Mouse	m		0.216667	88.1202	1.94508	3.9524	20.5	4	2	1	88.1202	plasma	1	3
13	Mouse	f		0.225	21.9905	1.34224	2.1414	20.5	4	2	2	21.9905	plasma	1	3
14	Mouse	f		0.225	48.9742	1.68997	0.508057	20.5	4	2	2	48.9742	plasma	1	3
15	Mouse	f		0.225	48.3679	1.68456	3.03283	20.5	4	2	2	48.3679	plasma	1	3
16	Mouse	m		0.25	110.095	2.04177	2.74671	20.5	4	2	1	110.095	plasma	1	3
17	Mouse	m		0.25	89.8764	1.95365	1.21112	20.5	4	2	1	89.8764	plasma	1	3
18	Mouse	f		0.25	52.9127	1.72356	4.3155	20.5	4	2	2	52.9127	plasma	1	3
19	Mouse	f		0.25	20.9471	1.32112	0.494712	20.5	4	2	2	20.9471	plasma	1	3
20	Mouse	m		0.266667	210.614	2.32349	20.01	20.5	4	2	1	210.614	plasma	1	3
21	Mouse	m		0.266667	54.1623	1.7337	11.795	20.5	4	2	1	54.1623	plasma	1	3
22	Mouse	m		0.266667	35.5826	1.55124	1.72981	20.5	4	2	1	35.5826	plasma	1	3
23	Mouse	f		0.266667	30.5877	1.48555	7.98961	20.5	4	2	2	30.5877	plasma	1	3
24	Mouse	m		0.283333	173.63	2.23963	0.0084674	20.5	4	2	1	173.63	plasma	1	3
25	Mouse	m		0.291667	67.3243	1.82817	5.05211	20.5	4	2	1	67.3243	plasma	1	3
26	Mouse	m		0.291667	24.2474	1.38467	7.7017	20.5	4	2	1	24.2474	plasma	1	3
27	Mouse	f		0.383333	33.1574	1.52058	4.36162	20.5	4	2	2	33.1574	plasma	1	3
28	Mouse	f		0.383333	35.137	1.54577	1.90263	20.5	4	2	2	35.137	plasma	1	3
29	Mouse	f		0.425	34.5193	1.53806	1.83283	20.5	4	2	2	34.5193	plasma	1	3
30	Mouse	m		0.458333	40.0774	1.6029	1.45378	20.5	4	2	1	40.0774	plasma	1	3
31	Mouse	m		0.458333	44.3587	1.64698	2.61949	20.5	4	2	1	44.3587	plasma	1	3
32	Mouse	f		0.516667	43.3973	1.63746	8.53133	20.5	4	2	2	43.3973	plasma	1	3
33	Mouse	f		0.525	33.5432	1.5256	4.66388	20.5	4	2	2	33.5432	plasma	1	3
34	Mouse	f		0.525	16.7173	1.22317	0.375616	20.5	4	2	2	16.7173	plasma	1	3
35	Mouse	f		0.525	44.9425	1.65266	1.47411	20.5	4	2	2	44.9425	plasma	1	3
36	Mouse	f		0.541667	30.4768	1.48397	6.65427	20.5	4	2	2	30.4768	plasma	1	3
37	Mouse	m		0.55	134	2.1271	2.7341	20.5	4	2	1	134	plasma	1	3
38	Mouse	m		0.55	45.9472	1.66226	7.79565	20.5	4	2	1	45.9472	plasma	1	3
39	Mouse	m		0.55	24.582	1.39062	1.17851	20.5	4	2	1	24.582	plasma	1	3
40	Mouse	m		0.558333	118.241	2.07277	5.69937	20.5	4	2	1	118.241	plasma	1	3
41	Mouse	m		0.558333	24.4615	1.38848		20.5	4	2	1	24.4615	plasma	1	3
42	Mouse	m		0.558333	42.9019	1.63248	0.320228	20.5	4	2	1	42.9019	plasma	1	3
43	Mouse	m		0.566667	79.7623	1.9018	0.24378	20.5	4	2	1	79.7623	plasma	1	3
44	Mouse	m		0.591667	75.3602	1.87714	2.09463	20.5	4	2	1	75.3602	plasma	1	3
45	Mouse	m		0.616667	37.1071	1.56946	3.65053	20.5	4	2	1	37.1071	plasma	1	3
46	Mouse	m		0.625	73.2068	1.86455		20.5	4	2	1	73.2068	plasma	1	3
47	Mouse	m		0.625	34.9399	1.54332	3.56053	20.5	4	2	1	34.9399	plasma	1	3
48	Mouse	m		0.625	33.9766	1.53118	3.77946	20.5	4	2	1	33.9766	plasma	1	3
49	Mouse	m		0.633333	92.402	1.96568	3.26376	20.5	4	2	1	92.402	plasma	1	3
50	Mouse	m		0.633333	79.8743	1.90241		20.5	4	2	1	79.8743	plasma	1	3
51	Mouse	m		0.633333	37.6558	1.57583	12.6209	20.5	4	2	1	37.6558	plasma	1	3
52	Mouse	m		0.633333	24.4615	1.38848		20.5	4	2	1	24.4615	plasma	1	3
53	Mouse	f		0.641667	40.2316	1.60457	8.50261	20.5	4	2	2	40.2316	plasma	1	3
54	Mouse	f		0.641667	26.0728	1.41619	5.0167	20.5	4	2	2	26.0728	plasma	1	3
55	Mouse	f		0.641667	28.832	1.45988	6.39572	20.5	4	2	2	28.832	plasma	1	3
56	Mouse	f		0.675	64.446	1.8092	3.87664	20.5	4	2	2	64.446	plasma	1	3
57	Mouse	f		0.675	83.053	1.91936	0.841354	20.5	4	2	2	83.053	plasma	1	3
58	Mouse	f		0.708333	19.3154	1.2859	10.2336	20.5	4	2	2	19.3154	plasma	1	3
59	Mouse	f		0.766667	56.3722	1.75107	11.1333	20.5	4	2	2	56.3722	plasma	1	3
60	Mouse	m		0.783333	59.0943	1.77155	1.86476	20.5	4	2	1	59.0943	plasma	1	3
61	Mouse	m		0.783333	25.2715	1.40263	4.92496	20.5	4	2	1	25.2715	plasma	1	3
62	Mouse	m		0.833333	29.8486	1.47492	1.10426	20.5	4	2	1	29.8486	plasma	1	3
63	Mouse	m		0.841667	79.7861	1.90193	1.56499	20.5	4	2	1	79.7861	plasma	1	3
64	Mouse	f		0.866667	45.4701	1.65773	1.08261	20.5	4	2	2	45.4701	plasma	1	3
65	Mouse	f		0.9	318.819	2.50354	0.33593	20.5	4	2	2	318.819	plasma	1	3
66	Mouse	m		0.916667	45.3512	1.65659	13.4098	20.5	4	2	1	45.3512	plasma	1	3
920	Rabbit	f		2	22.9006	1.35985	4.46022	1800	18	9	2	22.9006		1	3
1176	Rabbit	f	castration	2	8.52503	0.930696	4.56466	1800	18	9	2	5.92016		2	3
1179	Rabbit	m	castration	2	4.08424	0.611111	8.15796	1800	18	9	1	2.83628		2	3
1173	Rabbit	m	castration	2.58333	4.45002	0.648362	8.55887	1800	18	9	1	3.09029		2	3
1178	Rabbit	m	castration	2.66667	15.3621	1.18645	5.31491	1800	18	9	1	10.6681		2	3
1174	Rabbit	m	castration	2.83333	15.1346	1.17997	1.44858	1800	18	9	1	10.5102		2	3
921	Rabbit	m		3	180.252	2.25588	1.30387	1800	18	9	1	180.252		1	3
922	Rabbit	m		3	49.7935	1.69717	2.41048	1800	18	9	1	49.7935		1	3
1171	Rabbit	f	castration	3.16667	4.16642	0.619763	0.367382	1800	18	9	2	2.89335		2	3
1177	Rabbit	f	castration	3.25	3.65785	0.563226	5.37721	1800	18	9	2	2.54017		2	3
1170	Rabbit	m		3.41667	14.0024	1.1462	2.01055	1800	18	9	1	9.72391		2	3
1172	Rabbit	f		3.5	165.517	2.21884	3.10545	1800	18	9	2	114.942		2	3
1175	Rabbit	m		3.5	2.77052	0.442562	1.2511	1800	18	9	1	1.92397		2	3
925	Rabbit	f		4	138.878	2.14263	0.796768	1800	18	9	2	138.878		1	3
1198	Sheep	m		1	1.91277	0.281662	3.99921	80000	22	10	1	1.32831		3	3
1195	Sheep	f		1.84	8.24461	0.91617	2.41405	80000	22	10	2	5.72542		3	3
1180	Sheep	f		4	2.30896	0.363417	3.42229	80000	22	10	2	1.60345		2	3
1181	Sheep	f		4.16667	1.71921	0.23533	7.62788	80000	22	10	2	1.1939		2	3
1182	Sheep	m		4.25	1.29605	0.112623	2.68165	80000	22	10	1	0.900037		2	3
1196	Sheep	f		5	4.97398	0.696704		80000	22	10	2	3.45416		3	3
1197	Sheep	m		5	7.77597	0.890755	3.38429	80000	22	10	1	5.39998		3	3

## Sheet: Fig4
Number	Species	Gender	Info	Age_years	NfL	NfL_log	Conc_CV	Average body weight	Maximum Age	Mean life expectancy	Gender_code	Original NfL	matrix	Version	Figures
988	Alpine ibex	u			8.7729	0.943143	0.858569				0	8.7729		1	4
989	Alpine ibex	u			11.4929	1.06043	0.34886				0	11.4929		1	4
990	Alpine ibex	u			101.692	2.00729	0.0189137				0	101.692		1	4
991	Alpine ibex	u			10.8824	1.03673	12.2671				0	10.8824		1	4
992	Alpine ibex	u			9.35927	0.971242	5.83131				0	9.35927		1	4
993	Alpine ibex	f			2.78108	0.444213	9.27068				2	2.78108		1	4
994	Alpine ibex	u			3.32433	0.521704	7.11363				0	3.32433		1	4
995	Alpine ibex	m			9.68881	0.98627	7.46927				1	9.68881		1	4
977	Barbary Sheep	u			22.0846	1.34409	8.75464				0	22.0846		1	4
978	Barbary Sheep	u			179.062	2.253	2.07319				0	179.062		1	4
979	Barbary Sheep	u			149.252	2.17392	7.90151				0	149.252		1	4
980	Barbary Sheep	u			8.21022	0.914355	7.64561				0	8.21022		1	4
961	Bird	f		1							2			1	4
962	Bird	m		8							1			1	4
963	Bird	f		3							2			1	4
964	Bird	u		29	9.81296	0.9918	5.35039				0	9.81296		1	4
913	Bison	u			37.5399	1.57449	6.2155				0	37.5399		1	4
1013	Bonobo	u			1.27162	0.104358	21.8274				0	1.27162		1	4
1014	Bonobo	u			92.0098	1.96383	0.059828				0	92.0098		1	4
1018	Bush dog	u			88.2691	1.94581	1.78965				0	88.2691		1	4
1019	Bush dog	u			22.0079	1.34258	4.43978				0	22.0079		1	4
1020	Bush dog	u			11.1438	1.04703	10.7048				0	11.1438		1	4
1026	Californian sea lion	u			8.21677	0.914701	5.22853				0	8.21677		1	4
950	Camel	u			32.0661	1.50605	4.20906				0	32.0661		1	4
951	Camel	u			38.76	1.58838	0.147133				0	38.76		1	4
996	Coati	u			26.5048	1.42333	1.49066				0	26.5048		1	4
1000	Collared peccary	u			38.1403	1.58138	4.91322				0	38.1403		1	4
1081	Crocodylidae	f		12	0.502202	-0.299121	46.9056				2	0.502202	plasma	1	4
944	Dikdik	u		0.5	49.1278	1.69133					0	49.1278		1	4
945	Dikdik	u		0.5	83.8321	1.92341					0	83.8321		1	4
941	Fallow deer	f		10	13.9263	1.14384	1.48339				2	13.9263		1	4
942	Fallow deer	u			13.8926	1.14278	6.56744				0	13.8926		1	4
943	Fallow deer	u			7.95307	0.900535	0.0752865				0	7.95307		1	4
985	Fennec	u			206.314	2.31453	0.0588931				0	206.314		1	4
956	Fur seal	u		20	14.1556	1.15093	5.75271				0	14.1556		1	4
948	Giant panda	u		2	16.4566	1.21634	4.18273				0	16.4566	plasma	1	4
939	Goitered gazelle	m		10	446.123	2.64945	2.44849				1	446.123		1	4
940	Goitered gazelle	u			77.9671	1.89191	1.28724				0	77.9671		1	4
1015	Gorilla	u			41.8149	1.62133	1.66457				0	41.8149		1	4
1016	Gorilla	u			22.0272	1.34296	0.182745				0	22.0272		1	4
1017	Gorilla	u			3.19401	0.504336	4.49553				0	3.19401		1	4
981	Grevy zebra	u			5.79671	0.763182	1.8254				0	5.79671		1	4
982	Grevy zebra	u			13.1382	1.11854	2.23055				0	13.1382		1	4
983	Grevy zebra	u			22.1079	1.34455	9.46662				0	22.1079		1	4
984	Grevy zebra	u			14.2375	1.15343	2.42036				0	14.2375		1	4
952	Kangaroo	u		6	8.81349	0.945148	1.18756				0	8.81349		1	4
1007	Kunekune pig	u			29.2768	1.46652	1.06708				0	29.2768		1	4
1008	Kunekune pig	u			3181.03	3.50257	1.21127				0	3181.03		1	4
937	Lama	m	castration	16	36.2241	1.559	2.63996				1	36.2241		1	4
1021	Lesser kudu	u			11.1709	1.04809	1.45996				0	11.1709		1	4
1022	Lesser kudu	u			7.72041	0.88764	1.02212				0	7.72041		1	4
1023	Lesser kudu	u			53.4879	1.72826	2.46186				0	53.4879		1	4
914	Lion	u		3	11.9518	1.07743	3.07719				0	11.9518		1	4
915	Lion	u		10	10.3922	1.01671	3.85891				0	10.3922		1	4
916	Lion	u		16	39.2349	1.59367	0.137886				0	39.2349		1	4
917	Lion	u		20	546.223	2.73737	0.691736				0	546.223		1	4
918	Lion	u		24	92.3953	1.96565	1.09329				0	92.3953		1	4
919	Lion	u			10.7451	1.03121	2.31265				0	10.7451		1	4
1082	Lizard	u			5.10502	0.707997	25.8513				0	5.10502		1	4
1083	Lizard	u									0			1	4
1084	Lizard	f		18							2			1	4
1085	Lizard	u									0			1	4
1086	Lizard	u		3							0			1	4
1087	Lizard	u									0			1	4
1088	Lizard	f		7							2			1	4
1089	Lizard	f		6							2			1	4
1090	Lizard	u		14	0.572959	-0.241876	13.4054				0	0.572959		1	4
1091	Lizard	u									0			1	4
1092	Lizard	u									0			1	4
1093	Lizard	u									0			1	4
1094	Lizard	u									0			1	4
1095	Lizard	u		7							0			1	4
1096	Lizard	u		17							0			1	4
1097	Lizard	u		3							0			1	4
1098	Lizard	u									0			1	4
1106	Lizard	u			2.78742	0.445202	17.4564				0	2.78742	plasma	1	4
1107	Lizard	m		14							1			1	4
953	Lynx	u		7	16.0809	1.20631	7.60544				0	16.0809		1	4
997	Markhor	u			9.69857	0.986708	8.8282				0	9.69857		1	4
998	Markhor	u			11.7881	1.07144	7.23805				0	11.7881		1	4
999	Markhor	u			22.8022	1.35798	5.29467				0	22.8022		1	4
1005	Meerkat	u			18.8817	1.27604	1.54224				0	18.8817		1	4
1006	Meerkat	u			35.5426	1.55075	0.304527				0	35.5426		1	4
938	Moose	m		1	39.9158	1.60114	0.0843232				1	39.9158	plasma	1	4
1024	Okapi	u			9.14186	0.961035	3.30841				0	9.14186		1	4
1009	Orangutan	u			4.0296	0.605262	1.47598				0	4.0296		1	4
1010	Orangutan	u			27.3307	1.43665	6.34624				0	27.3307		1	4
1011	Orangutan	u			7.69864	0.886414	19.5663				0	7.69864		1	4
1012	Orangutan	u			2.28471	0.358831	1.60036				0	2.28471		1	4
1001	Persian leopard	u			37.0761	1.56909	8.10378				0	37.0761		1	4
946	Polar bear	u			36.483	1.56209	3.96878				0	36.483		1	4
947	Polar bear	u		6	2.68483	0.428917	9.79338				0	2.68483	plasma	1	4
1027	Reticulated giraffe	u			1.00907	0.00392022	15.3054				0	1.00907		1	4
1028	Reticulated giraffe	u			1.35956	0.1334	2.87902				0	1.35956		1	4
954	Rhinoceros	u		33	3.47818	0.541353	16.3111				0	3.47818		1	4
955	Rhinoceros	u		36	122.916	2.08961	3.45993				0	122.916		1	4
1029	scimitar-horned oryx	u			26.0776	1.41627	5.64012				0	26.0776		1	4
957	Seal	u		30	21.0118	1.32246	19.7565				0	21.0118		1	4
958	Seal	u			20.5173	1.31212	8.85753				0	20.5173		1	4
1075	Snake	f		16							2			1	4
1076	Snake	u									0			1	4
1077	Snake	u									0			1	4
1078	Snake	u									0			1	4
1079	Snake	u			0.518634	-0.285139					0	0.518634	plasma	1	4
1080	Snake	u									0			1	4
1025	Spider monkey	u			102.999	2.01283	1.5676				0	102.999		1	4
986	Takin	u			15.8874	1.20105	0.392369				0	15.8874		1	4
987	Takin	u			1.65936	0.21994	13.9277				0	1.65936		1	4
959	Tiger	u		10	47.9148	1.68047					0	47.9148	plasma	1	4
960	Tiger	u			284.559	2.45417	1.83699				0	284.559		1	4
1030	Tortoise	m		10							1			1	4
1031	Tortoise	f		15							2			1	4
1032	Tortoise	f		16							2			1	4
1033	Tortoise	m		17							1			1	4
1034	Tortoise	f		10							2			1	4
1035	Tortoise	u		1							0			1	4
1036	Tortoise	m		6							1			1	4
1037	Tortoise	m		4							1			1	4
1038	Tortoise	f		6							2			1	4
1039	Tortoise	f		8							2			1	4
1040	Tortoise	f		8							2			1	4
1041	Tortoise	m		10	2.1707	0.3366	15.4187				1	2.1707	plasma	1	4
1042	Tortoise	f		66							2			1	4
1043	Tortoise	m		18							1			1	4
1044	Tortoise	f		5							2			1	4
1045	Tortoise	f		26							2			1	4
1046	Tortoise	m		53							1			1	4
1047	Tortoise	u		15	0.277173	-0.55725	31.6718				0	0.277173	plasma	1	4
1048	Tortoise	u		22							0			1	4
1049	Tortoise	u		14	0.462292	-0.335084	46.991				0	0.462292	plasma	1	4
1050	Tortoise	f		19							2			1	4
1051	Tortoise	u		30							0			1	4
1052	Tortoise	u		50	1.44562	0.160054	2.711				0	1.44562		1	4
1053	Tortoise	m		21	2.63568	0.420893	41.6531				1	2.63568	plasma	1	4
1054	Tortoise	m		22							1			1	4
1055	Tortoise	f		24							2			1	4
1056	Tortoise	f		24							2			1	4
1057	Tortoise	u		25							0			1	4
1058	Tortoise	m	castration	32							1			1	4
1059	Tortoise	m		30							1			1	4
1060	Tortoise	f		22							2			1	4
1061	Tortoise	m		6							1			1	4
1062	Tortoise	f		11							2			1	4
1063	Tortoise	m		26							1			1	4
1064	Tortoise	m		32							1			1	4
1065	Tortoise	m		50							1			1	4
1066	Tortoise	u		40							0			1	4
1067	Tortoise	m		42							1			1	4
1068	Tortoise	f		45							2			1	4
1069	Tortoise	f		6							2			1	4
1070	Tortoise	f		17							2			1	4
1071	Tortoise	u		34							0			1	4
1072	Tortoise	u		20							0			1	4
1073	Tortoise	u		13							0			1	4
1074	Tortoise	u		29							0			1	4
1183	Tortoise	f		58.5	0						2			2	4
1184	Tortoise	f		20.5	0						2			2	4
1185	Tortoise	m		30	0						1			2	4
965	Wallaby	f			9.67569	0.985682	7.6705				2	9.67569		1	4
966	Wallaby	m		5	8.33512	0.920912	1.24587				1	8.33512		1	4
967	Wallaby	m		5	10.8962	1.03727	3.35002				1	10.8962		1	4
968	Wallaby	m		3	7.34609	0.866056	3.28589				1	7.34609		1	4
969	Wallaby	m		3	6.18737	0.791506	0.00287223				1	6.18737		1	4
949	Wapiti	u		6	66.6602	1.82387	1.07214				0	66.6602		1	4
